# Supplementary material for: Molecular landscape of IDH-mutant astrocytoma and oligodendroglioma grade 2 indicate tumor purity as an underlying genomic factor
Source: Mol Med. 2022 Mar 14;28:34. doi: 10.1186/s10020-022-00454-z (PMC8919570; doi:10.1186/s10020-022-00454-z)
Supplement: Supplementary file 9 — Additional file 9: Table S1. Data sources summary. Table S2. Copy number alternations of key glioma-related genes in the TCGA dataset. Table S3. Relative abundance of DNA damage repair signatures in the TCGA dataset. Table S4. Relative abundance of DNA damage repair related pathways in the TCGA dataset. Table S5. Comprehensive subcategories of intended IDH-mt astrocytoma and oligodendroglioma grade 2. Table S6. Differently expressed DNA methylation, microRNA and PRRP between IDH-mt astrocytoma and oligodendroglioma grade 2 in the TCGA dataset. Table S7. Wilcoxon test results on immune cells between astrocytoma and oligodendroglioma. Table S8. Wilcoxon test results on immune signatures between astrocytoma and oligodendroglioma. Table S9. The three machine learning models in identifying astrocytoma from oligodendroglioma. Table S10. Multivariable cox regression results for A–O Panel Classifier. [file 10020_2022_454_MOESM9_ESM.xlsx]

## Sheet: Table S1
Table S1. Data sources summary
Name*	Description	Source
TCGA-LGG RNA-seq data	Gene expression RNAseq data of intended TCGA-LGGs	GDC (https://portal.gdc.cancer.gov/)
TCGA-LGG SNP data	Somatic mutations and single nuclear polymorphism data of intended TCGA-LGGs	GDC (https://portal.gdc.cancer.gov/)
TCGA-LGG CNV data	Copy number variation/copy number alternation data of intended TCGA-LGGs	GDC (https://portal.gdc.cancer.gov/)
TCGA-LGG methylation data	DNA methylation expression of intended TCGA-LGGs	GDC (https://portal.gdc.cancer.gov/)
TCGA-LGG microRNA data	MicroRNA expression of intended TCGA-LGGs	GDC (https://portal.gdc.cancer.gov/)
TCGA-LGG RPPA data	Protein expression and epigenetics related data of intended TCGA-LGGs	GDC (https://portal.gdc.cancer.gov/)
TCGA-LGG clinical data	Survival and demographic data of intended TCGA-LGGs	UCSC (http://xena.ucsc.edu/public)
CGGA RNA-seq data	Gene expression RNAseq data of intended LGGs	CGGA (http://www.cgga.org.cn/)
Pan-Cancer RNAseq data	Gene expression RNAseq data of TCGA Pan-Cancer	UCSC (http://xena.ucsc.edu/public)
Pan-Cancer clinical data	Survival, demographic and phenotype - curated clinical data of TCGA Pan-Cancer	UCSC (http://xena.ucsc.edu/public)
Tumor Immune Dysfunction and Exclusion data	A website incorporating useful data designed to evaluate response to PD-1/CTLA-4 immunotherapy	TIDE (http://tide.dfci.harvard.edu/)
The Cancer Immunome Atlas	A website incorporating useful data designed to evaluate response to PD-1/CTLA-4 immunotherapy	TCIA (https://tcia.at/home)
* LGGs used in current study were restricted on IDH-mt astrocytoma grade 2 + IDH-mt oligodendroglioma grade 2. LGGs, low grade gliomas

## Sheet: Table S2
Table S2. Copy number alternations of key glioma-related genes in the TCGA dataset
Histology	EGFR	PTEN	TP53	NF1	PDGFRA	PIK3CA	RB1	ATRX	BRAF	IDH1	PIK3R1	TERT	MDM4	CDKN2A	CDKN2B
Astrocytoma	Neu	Neu	Amp	Amp	Neu	Neu	Amp	Neu	Neu	Amp	Neu	Neu	Amp	Neu	Neu
Astrocytoma	Neu	Neu	Neu	Neu	Neu	Neu	Amp	Neu	Neu	Neu	Neu	Neu	Neu	Neu	Neu
Astrocytoma	Neu	Del	Neu	Neu	Neu	Del	Del	Del	Neu	Neu	Neu	Neu	Neu	Neu	Neu
Astrocytoma	Amp	Neu	Neu	Neu	Neu	Del	Del	Neu	Amp	Neu	Neu	Neu	Neu	Neu	Neu
Oligodendroglioma	Neu	Neu	Neu	Neu	Del	Neu	Del	Del	Neu	Del	Neu	Neu	Neu	Del	Del
Oligodendroglioma	Neu	Neu	Neu	Neu	Del	Neu	Del	Neu	Neu	Neu	Neu	Neu	Neu	Del	Del
Oligodendroglioma	Neu	Neu	Neu	Neu	Del	Neu	Del	Neu	Neu	Neu	Neu	Neu	Neu	Neu	Neu
Oligodendroglioma	Neu	Neu	Neu	Neu	Del	Neu	Del	Neu	Neu	Neu	Neu	Neu	Neu	Neu	Neu
Oligodendroglioma	Neu	Neu	Neu	Neu	Del	Neu	Del	Neu	Neu	Neu	Neu	Neu	Neu	Neu	Neu
Oligodendroglioma	Neu	Neu	Neu	Neu	Del	Neu	Del	Neu	Neu	Neu	Neu	Neu	Neu	Neu	Neu
Oligodendroglioma	Neu	Neu	Neu	Neu	Del	Neu	Del	Neu	Neu	Neu	Neu	Neu	Neu	Neu	Neu
Astrocytoma	Neu	Neu	Amp	Neu	Neu	Neu	Del	Neu	Neu	Neu	Neu	Neu	Neu	Neu	Neu
Astrocytoma	Neu	Amp	Neu	Neu	Neu	Neu	Del	Neu	Neu	Neu	Neu	Del	Neu	Neu	Neu
Astrocytoma	Neu	Del	Neu	Neu	Neu	Neu	Del	Amp	Neu	Neu	Neu	Neu	Neu	Del	Del
Astrocytoma	Amp	Neu	Neu	Neu	Neu	Neu	Del	Neu	Amp	Neu	Neu	Del	Neu	Del	Del
Astrocytoma	Amp	Neu	Neu	Neu	Neu	Neu	Del	Neu	Amp	Neu	Neu	Neu	Neu	Del	Del
Astrocytoma	Neu	Neu	Neu	Neu	Neu	Neu	Del	Neu	Amp	Neu	Neu	Neu	Neu	Del	Del
Astrocytoma	Neu	Neu	Neu	Neu	Neu	Neu	Del	Neu	Amp	Neu	Neu	Neu	Neu	Del	Del
Astrocytoma	Neu	Neu	Neu	Neu	Neu	Neu	Del	Amp	Neu	Neu	Neu	Neu	Neu	Del	Del
Astrocytoma	Neu	Neu	Neu	Neu	Neu	Neu	Del	Del	Neu	Neu	Neu	Neu	Neu	Del	Del
Astrocytoma	Neu	Neu	Neu	Neu	Neu	Neu	Del	Neu	Neu	Neu	Neu	Neu	Neu	Del	Del
Astrocytoma	Neu	Neu	Neu	Neu	Neu	Neu	Del	Neu	Neu	Neu	Neu	Neu	Neu	Del	Del
Astrocytoma	Neu	Neu	Neu	Neu	Neu	Neu	Del	Neu	Neu	Neu	Neu	Neu	Neu	Del	Del
Astrocytoma	Neu	Neu	Neu	Neu	Neu	Neu	Del	Neu	Neu	Neu	Neu	Amp	Del	Neu	Neu
Astrocytoma	Neu	Neu	Neu	Neu	Neu	Neu	Del	Amp	Neu	Neu	Neu	Neu	Del	Neu	Neu
Astrocytoma	Neu	Neu	Neu	Neu	Neu	Neu	Del	Del	Amp	Neu	Neu	Neu	Neu	Neu	Neu
Astrocytoma	Neu	Neu	Neu	Neu	Neu	Neu	Del	Amp	Neu	Neu	Neu	Neu	Neu	Neu	Neu
Astrocytoma	Neu	Neu	Neu	Del	Neu	Neu	Del	Neu	Neu	Neu	Neu	Neu	Neu	Neu	Neu
Oligodendroglioma	Neu	Neu	Neu	Neu	Neu	Neu	Del	Neu	Neu	Neu	Neu	Neu	Neu	Neu	Neu
Astrocytoma	Neu	Neu	Neu	Neu	Neu	Neu	Del	Neu	Neu	Neu	Neu	Neu	Neu	Neu	Neu
Astrocytoma	Neu	Neu	Neu	Neu	Neu	Neu	Del	Neu	Neu	Neu	Neu	Neu	Neu	Neu	Neu
Oligodendroglioma	Neu	Neu	Neu	Neu	Neu	Neu	Del	Neu	Neu	Neu	Neu	Neu	Neu	Neu	Neu
Astrocytoma	Neu	Neu	Neu	Neu	Neu	Neu	Del	Neu	Neu	Neu	Neu	Neu	Neu	Neu	Neu
Oligodendroglioma	Neu	Neu	Neu	Neu	Neu	Neu	Del	Neu	Neu	Neu	Neu	Neu	Neu	Neu	Neu
Astrocytoma	Neu	Neu	Neu	Neu	Neu	Amp	Neu	Neu	Neu	Neu	Neu	Neu	Neu	Neu	Neu
Astrocytoma	Neu	Del	Neu	Neu	Neu	Del	Neu	Del	Neu	Neu	Del	Neu	Neu	Del	Del
Astrocytoma	Neu	Neu	Neu	Neu	Neu	Del	Neu	Amp	Neu	Neu	Del	Del	Neu	Del	Del
Astrocytoma	Neu	Neu	Neu	Neu	Neu	Del	Neu	Del	Neu	Neu	Neu	Neu	Neu	Del	Del
Astrocytoma	Neu	Neu	Neu	Neu	Amp	Neu	Neu	Neu	Neu	Neu	Neu	Neu	Neu	Neu	Neu
Oligodendroglioma	Neu	Del	Neu	Neu	Del	Neu	Neu	Del	Neu	Neu	Neu	Neu	Neu	Del	Del
Oligodendroglioma	Neu	Neu	Neu	Neu	Del	Neu	Neu	Neu	Neu	Neu	Del	Del	Neu	Neu	Neu
Oligodendroglioma	Neu	Neu	Neu	Neu	Del	Neu	Neu	Neu	Neu	Neu	Neu	Neu	Neu	Neu	Neu
Oligodendroglioma	Neu	Neu	Neu	Neu	Del	Neu	Neu	Neu	Neu	Neu	Neu	Neu	Neu	Neu	Neu
Oligodendroglioma	Neu	Neu	Neu	Neu	Del	Neu	Neu	Neu	Neu	Neu	Neu	Neu	Neu	Neu	Neu
Oligodendroglioma	Neu	Neu	Neu	Neu	Del	Neu	Neu	Neu	Neu	Neu	Neu	Neu	Neu	Neu	Neu
Oligodendroglioma	Neu	Neu	Neu	Neu	Del	Neu	Neu	Neu	Neu	Neu	Neu	Neu	Neu	Neu	Neu
Oligodendroglioma	Neu	Neu	Neu	Neu	Del	Neu	Neu	Neu	Neu	Neu	Neu	Neu	Neu	Neu	Neu
Oligodendroglioma	Neu	Neu	Neu	Neu	Del	Neu	Neu	Neu	Neu	Neu	Neu	Neu	Neu	Neu	Neu
Oligodendroglioma	Neu	Neu	Neu	Neu	Del	Neu	Neu	Neu	Neu	Neu	Neu	Neu	Neu	Neu	Neu
Oligodendroglioma	Neu	Neu	Neu	Neu	Del	Neu	Neu	Neu	Neu	Neu	Neu	Neu	Neu	Neu	Neu
Oligodendroglioma	Amp	Neu	Amp	Amp	Neu	Neu	Neu	Neu	Amp	Neu	Neu	Neu	Neu	Neu	Neu
Astrocytoma	Neu	Del	Del	Neu	Neu	Neu	Neu	Amp	Neu	Neu	Neu	Neu	Neu	Neu	Neu
Oligodendroglioma	Amp	Neu	Del	Neu	Neu	Neu	Neu	Neu	Amp	Neu	Neu	Neu	Neu	Neu	Neu
Oligodendroglioma	Neu	Del	Neu	Neu	Neu	Neu	Neu	Neu	Neu	Neu	Neu	Neu	Amp	Del	Del
Astrocytoma	Neu	Del	Neu	Neu	Neu	Neu	Neu	Neu	Amp	Neu	Neu	Neu	Neu	Del	Del
Astrocytoma	Neu	Del	Neu	Neu	Neu	Neu	Neu	Neu	Neu	Neu	Neu	Neu	Neu	Del	Del
Astrocytoma	Neu	Del	Neu	Neu	Neu	Neu	Neu	Neu	Neu	Neu	Neu	Neu	Neu	Del	Del
Astrocytoma	Neu	Del	Neu	Neu	Neu	Neu	Neu	Neu	Amp	Neu	Neu	Neu	Neu	Neu	Neu
Oligodendroglioma	Neu	Del	Neu	Neu	Neu	Neu	Neu	Neu	Neu	Neu	Neu	Neu	Neu	Neu	Neu
Astrocytoma	Neu	Del	Neu	Neu	Neu	Neu	Neu	Neu	Neu	Neu	Neu	Neu	Neu	Neu	Neu
Astrocytoma	Neu	Neu	Neu	Neu	Neu	Neu	Neu	Neu	Neu	Neu	Neu	Del	Neu	Amp	Amp
Astrocytoma	Neu	Neu	Neu	Neu	Neu	Neu	Neu	Neu	Amp	Neu	Neu	Neu	Neu	Amp	Amp
Astrocytoma	Amp	Neu	Neu	Neu	Neu	Neu	Neu	Neu	Amp	Neu	Neu	Neu	Amp	Del	Del
Oligodendroglioma	Neu	Neu	Neu	Neu	Neu	Neu	Neu	Neu	Amp	Neu	Neu	Neu	Amp	Del	Del
Astrocytoma	Neu	Neu	Neu	Neu	Neu	Neu	Neu	Neu	Amp	Neu	Neu	Amp	Neu	Del	Del
Astrocytoma	Neu	Neu	Neu	Neu	Neu	Neu	Neu	Neu	Amp	Neu	Neu	Del	Neu	Del	Del
Astrocytoma	Neu	Neu	Neu	Neu	Neu	Neu	Neu	Neu	Amp	Neu	Neu	Del	Neu	Del	Del
Astrocytoma	Neu	Neu	Neu	Neu	Neu	Neu	Neu	Del	Neu	Neu	Neu	Del	Neu	Del	Del
Astrocytoma	Neu	Neu	Neu	Neu	Neu	Neu	Neu	Neu	Neu	Neu	Neu	Del	Neu	Del	Del
Astrocytoma	Neu	Neu	Neu	Neu	Neu	Neu	Neu	Del	Amp	Neu	Neu	Neu	Neu	Del	Del
Astrocytoma	Neu	Neu	Neu	Del	Neu	Neu	Neu	Neu	Amp	Neu	Neu	Neu	Neu	Del	Del
Astrocytoma	Amp	Neu	Neu	Neu	Neu	Neu	Neu	Neu	Amp	Neu	Neu	Neu	Neu	Del	Del
Astrocytoma	Amp	Neu	Neu	Neu	Neu	Neu	Neu	Neu	Amp	Neu	Neu	Neu	Neu	Del	Del
Astrocytoma	Amp	Neu	Neu	Neu	Neu	Neu	Neu	Neu	Amp	Neu	Neu	Neu	Neu	Del	Del
Astrocytoma	Neu	Neu	Neu	Neu	Neu	Neu	Neu	Neu	Amp	Neu	Neu	Neu	Neu	Del	Del
Oligodendroglioma	Neu	Neu	Neu	Neu	Neu	Neu	Neu	Neu	Amp	Neu	Neu	Neu	Neu	Del	Del
Astrocytoma	Neu	Neu	Neu	Neu	Neu	Neu	Neu	Neu	Amp	Neu	Neu	Neu	Neu	Del	Del
Astrocytoma	Neu	Neu	Neu	Neu	Neu	Neu	Neu	Del	Neu	Neu	Neu	Neu	Neu	Del	Del
Oligodendroglioma	Neu	Neu	Neu	Neu	Neu	Neu	Neu	Neu	Neu	Neu	Neu	Neu	Neu	Del	Del
Oligodendroglioma	Neu	Neu	Neu	Neu	Neu	Neu	Neu	Neu	Neu	Neu	Neu	Neu	Neu	Del	Del
Astrocytoma	Neu	Neu	Neu	Neu	Neu	Neu	Neu	Neu	Neu	Neu	Neu	Neu	Neu	Del	Del
Astrocytoma	Neu	Neu	Neu	Neu	Neu	Neu	Neu	Neu	Neu	Neu	Neu	Neu	Neu	Del	Del
Astrocytoma	Neu	Neu	Neu	Neu	Neu	Neu	Neu	Neu	Neu	Neu	Neu	Neu	Neu	Del	Del
Oligodendroglioma	Neu	Neu	Neu	Neu	Neu	Neu	Neu	Neu	Neu	Neu	Neu	Neu	Neu	Del	Del
Oligodendroglioma	Neu	Neu	Neu	Neu	Neu	Neu	Neu	Neu	Neu	Neu	Neu	Neu	Neu	Del	Del
Astrocytoma	Neu	Neu	Neu	Neu	Neu	Neu	Neu	Neu	Neu	Neu	Neu	Neu	Neu	Del	Del
Oligodendroglioma	Neu	Neu	Neu	Neu	Neu	Neu	Neu	Neu	Neu	Neu	Neu	Neu	Neu	Del	Del
Astrocytoma	Neu	Neu	Neu	Neu	Neu	Neu	Neu	Neu	Neu	Neu	Neu	Neu	Neu	Del	Del
Astrocytoma	Neu	Neu	Neu	Neu	Neu	Neu	Neu	Del	Neu	Neu	Neu	Neu	Amp	Neu	Neu
Astrocytoma	Neu	Neu	Neu	Neu	Neu	Neu	Neu	Neu	Neu	Neu	Neu	Neu	Amp	Neu	Neu
Astrocytoma	Neu	Neu	Neu	Neu	Neu	Neu	Neu	Neu	Neu	Neu	Del	Del	Neu	Neu	Neu
Astrocytoma	Neu	Neu	Neu	Neu	Neu	Neu	Neu	Neu	Neu	Neu	Del	Del	Neu	Neu	Neu
Astrocytoma	Neu	Neu	Neu	Neu	Neu	Neu	Neu	Neu	Neu	Neu	Neu	Del	Neu	Neu	Neu
Astrocytoma	Amp	Neu	Neu	Neu	Neu	Neu	Neu	Amp	Amp	Neu	Neu	Neu	Neu	Neu	Neu
Astrocytoma	Neu	Neu	Neu	Neu	Neu	Neu	Neu	Amp	Amp	Neu	Neu	Neu	Neu	Neu	Neu
Astrocytoma	Amp	Neu	Neu	Neu	Neu	Neu	Neu	Neu	Amp	Neu	Neu	Neu	Neu	Neu	Neu
Astrocytoma	Amp	Neu	Neu	Neu	Neu	Neu	Neu	Neu	Amp	Neu	Neu	Neu	Neu	Neu	Neu
Astrocytoma	Amp	Neu	Neu	Neu	Neu	Neu	Neu	Neu	Amp	Neu	Neu	Neu	Neu	Neu	Neu
Astrocytoma	Amp	Neu	Neu	Neu	Neu	Neu	Neu	Neu	Amp	Neu	Neu	Neu	Neu	Neu	Neu
Astrocytoma	Amp	Neu	Neu	Neu	Neu	Neu	Neu	Neu	Amp	Neu	Neu	Neu	Neu	Neu	Neu
Astrocytoma	Amp	Neu	Neu	Neu	Neu	Neu	Neu	Neu	Amp	Neu	Neu	Neu	Neu	Neu	Neu
Astrocytoma	Amp	Neu	Neu	Neu	Neu	Neu	Neu	Neu	Amp	Neu	Neu	Neu	Neu	Neu	Neu
Oligodendroglioma	Amp	Neu	Neu	Neu	Neu	Neu	Neu	Neu	Amp	Neu	Neu	Neu	Neu	Neu	Neu
Astrocytoma	Amp	Neu	Neu	Neu	Neu	Neu	Neu	Neu	Amp	Neu	Neu	Neu	Neu	Neu	Neu
Oligodendroglioma	Amp	Neu	Neu	Neu	Neu	Neu	Neu	Neu	Amp	Neu	Neu	Neu	Neu	Neu	Neu
Oligodendroglioma	Amp	Neu	Neu	Neu	Neu	Neu	Neu	Neu	Amp	Neu	Neu	Neu	Neu	Neu	Neu
Astrocytoma	Amp	Neu	Neu	Neu	Neu	Neu	Neu	Neu	Amp	Neu	Neu	Neu	Neu	Neu	Neu
Astrocytoma	Neu	Neu	Neu	Neu	Neu	Neu	Neu	Neu	Amp	Neu	Neu	Neu	Neu	Neu	Neu
Oligodendroglioma	Neu	Neu	Neu	Neu	Neu	Neu	Neu	Neu	Amp	Neu	Neu	Neu	Neu	Neu	Neu
Oligodendroglioma	Neu	Neu	Neu	Neu	Neu	Neu	Neu	Neu	Amp	Neu	Neu	Neu	Neu	Neu	Neu
Astrocytoma	Neu	Neu	Neu	Neu	Neu	Neu	Neu	Neu	Amp	Neu	Neu	Neu	Neu	Neu	Neu
Astrocytoma	Neu	Neu	Neu	Neu	Neu	Neu	Neu	Neu	Amp	Neu	Neu	Neu	Neu	Neu	Neu
Astrocytoma	Neu	Neu	Neu	Neu	Neu	Neu	Neu	Neu	Amp	Neu	Neu	Neu	Neu	Neu	Neu
Astrocytoma	Neu	Neu	Neu	Neu	Neu	Neu	Neu	Neu	Amp	Neu	Neu	Neu	Neu	Neu	Neu
Astrocytoma	Neu	Neu	Neu	Neu	Neu	Neu	Neu	Neu	Amp	Neu	Neu	Neu	Neu	Neu	Neu
Astrocytoma	Neu	Neu	Neu	Neu	Neu	Neu	Neu	Neu	Amp	Neu	Neu	Neu	Neu	Neu	Neu
Astrocytoma	Neu	Neu	Neu	Neu	Neu	Neu	Neu	Neu	Amp	Neu	Neu	Neu	Neu	Neu	Neu
Astrocytoma	Neu	Neu	Neu	Neu	Neu	Neu	Neu	Neu	Amp	Neu	Neu	Neu	Neu	Neu	Neu
Oligodendroglioma	Neu	Neu	Neu	Neu	Neu	Neu	Neu	Neu	Amp	Neu	Neu	Neu	Neu	Neu	Neu
Oligodendroglioma	Neu	Neu	Neu	Neu	Neu	Neu	Neu	Neu	Amp	Neu	Neu	Neu	Neu	Neu	Neu
Astrocytoma	Neu	Neu	Neu	Neu	Neu	Neu	Neu	Neu	Amp	Neu	Neu	Neu	Neu	Neu	Neu
Astrocytoma	Neu	Neu	Neu	Neu	Neu	Neu	Neu	Neu	Amp	Neu	Neu	Neu	Neu	Neu	Neu
Astrocytoma	Neu	Neu	Neu	Neu	Neu	Neu	Neu	Neu	Amp	Neu	Neu	Neu	Neu	Neu	Neu
Astrocytoma	Neu	Neu	Neu	Neu	Neu	Neu	Neu	Neu	Amp	Neu	Neu	Neu	Neu	Neu	Neu
Oligodendroglioma	Neu	Neu	Neu	Neu	Neu	Neu	Neu	Neu	Amp	Neu	Neu	Neu	Neu	Neu	Neu
Astrocytoma	Neu	Neu	Neu	Neu	Neu	Neu	Neu	Neu	Amp	Neu	Neu	Neu	Neu	Neu	Neu
Astrocytoma	Neu	Neu	Neu	Neu	Neu	Neu	Neu	Amp	Neu	Neu	Neu	Neu	Neu	Neu	Neu
Astrocytoma	Neu	Neu	Neu	Neu	Neu	Neu	Neu	Amp	Neu	Neu	Neu	Neu	Neu	Neu	Neu
Astrocytoma	Neu	Neu	Neu	Neu	Neu	Neu	Neu	Del	Neu	Neu	Neu	Neu	Neu	Neu	Neu
Astrocytoma	Neu	Neu	Neu	Neu	Neu	Neu	Neu	Del	Neu	Neu	Neu	Neu	Neu	Neu	Neu
Astrocytoma	Neu	Neu	Neu	Neu	Neu	Neu	Neu	Del	Neu	Neu	Neu	Neu	Neu	Neu	Neu
Astrocytoma	Neu	Neu	Neu	Neu	Neu	Neu	Neu	Del	Neu	Neu	Neu	Neu	Neu	Neu	Neu
Astrocytoma	Neu	Neu	Neu	Neu	Neu	Neu	Neu	Neu	Neu	Neu	Neu	Neu	Neu	Neu	Neu
Oligodendroglioma	Neu	Neu	Neu	Neu	Neu	Neu	Neu	Neu	Neu	Neu	Neu	Neu	Neu	Neu	Neu
Oligodendroglioma	Neu	Neu	Neu	Neu	Neu	Neu	Neu	Neu	Neu	Neu	Neu	Neu	Neu	Neu	Neu
Astrocytoma	Neu	Neu	Neu	Neu	Neu	Neu	Neu	Neu	Neu	Neu	Neu	Neu	Neu	Neu	Neu
Oligodendroglioma	Neu	Neu	Neu	Neu	Neu	Neu	Neu	Neu	Neu	Neu	Neu	Neu	Neu	Neu	Neu
Oligodendroglioma	Neu	Neu	Neu	Neu	Neu	Neu	Neu	Neu	Neu	Neu	Neu	Neu	Neu	Neu	Neu
Astrocytoma	Neu	Neu	Neu	Neu	Neu	Neu	Neu	Neu	Neu	Neu	Neu	Neu	Neu	Neu	Neu
Oligodendroglioma	Neu	Neu	Neu	Neu	Neu	Neu	Neu	Neu	Neu	Neu	Neu	Neu	Neu	Neu	Neu
Astrocytoma	Neu	Neu	Neu	Neu	Neu	Neu	Neu	Neu	Neu	Neu	Neu	Neu	Neu	Neu	Neu
Oligodendroglioma	Neu	Neu	Neu	Neu	Neu	Neu	Neu	Neu	Neu	Neu	Neu	Neu	Neu	Neu	Neu
Oligodendroglioma	Neu	Neu	Neu	Neu	Neu	Neu	Neu	Neu	Neu	Neu	Neu	Neu	Neu	Neu	Neu
Oligodendroglioma	Neu	Neu	Neu	Neu	Neu	Neu	Neu	Neu	Neu	Neu	Neu	Neu	Neu	Neu	Neu
Astrocytoma	Neu	Neu	Neu	Neu	Neu	Neu	Neu	Neu	Neu	Neu	Neu	Neu	Neu	Neu	Neu
Astrocytoma	Neu	Neu	Neu	Neu	Neu	Neu	Neu	Neu	Neu	Neu	Neu	Neu	Neu	Neu	Neu
Oligodendroglioma	Neu	Neu	Neu	Neu	Neu	Neu	Neu	Neu	Neu	Neu	Neu	Neu	Neu	Neu	Neu
Oligodendroglioma	Neu	Neu	Neu	Neu	Neu	Neu	Neu	Neu	Neu	Neu	Neu	Neu	Neu	Neu	Neu
Oligodendroglioma	Neu	Neu	Neu	Neu	Neu	Neu	Neu	Neu	Neu	Neu	Neu	Neu	Neu	Neu	Neu
Oligodendroglioma	Neu	Neu	Neu	Neu	Neu	Neu	Neu	Neu	Neu	Neu	Neu	Neu	Neu	Neu	Neu
Astrocytoma	Neu	Neu	Neu	Neu	Neu	Neu	Neu	Neu	Neu	Neu	Neu	Neu	Neu	Neu	Neu
Astrocytoma	Neu	Neu	Neu	Neu	Neu	Neu	Neu	Neu	Neu	Neu	Neu	Neu	Neu	Neu	Neu
Oligodendroglioma	Neu	Neu	Neu	Neu	Neu	Neu	Neu	Neu	Neu	Neu	Neu	Neu	Neu	Neu	Neu
Oligodendroglioma	Neu	Neu	Neu	Neu	Neu	Neu	Neu	Neu	Neu	Neu	Neu	Neu	Neu	Neu	Neu
Astrocytoma	Neu	Neu	Neu	Neu	Neu	Neu	Neu	Neu	Neu	Neu	Neu	Neu	Neu	Neu	Neu
Astrocytoma	Neu	Neu	Neu	Neu	Neu	Neu	Neu	Neu	Neu	Neu	Neu	Neu	Neu	Neu	Neu
Oligodendroglioma	Neu	Neu	Neu	Neu	Neu	Neu	Neu	Neu	Neu	Neu	Neu	Neu	Neu	Neu	Neu
Astrocytoma	Neu	Neu	Neu	Neu	Neu	Neu	Neu	Neu	Neu	Neu	Neu	Neu	Neu	Neu	Neu
Astrocytoma	Neu	Neu	Neu	Neu	Neu	Neu	Neu	Neu	Neu	Neu	Neu	Neu	Neu	Neu	Neu
Astrocytoma	Neu	Neu	Neu	Neu	Neu	Neu	Neu	Neu	Neu	Neu	Neu	Neu	Neu	Neu	Neu
Oligodendroglioma	Neu	Neu	Neu	Neu	Neu	Neu	Neu	Neu	Neu	Neu	Neu	Neu	Neu	Neu	Neu
Oligodendroglioma	Neu	Neu	Neu	Neu	Neu	Neu	Neu	Neu	Neu	Neu	Neu	Neu	Neu	Neu	Neu
Oligodendroglioma	Neu	Neu	Neu	Neu	Neu	Neu	Neu	Neu	Neu	Neu	Neu	Neu	Neu	Neu	Neu
Oligodendroglioma	Neu	Neu	Neu	Neu	Neu	Neu	Neu	Neu	Neu	Neu	Neu	Neu	Neu	Neu	Neu
Astrocytoma	Neu	Neu	Neu	Neu	Neu	Neu	Neu	Neu	Neu	Neu	Neu	Neu	Neu	Neu	Neu
Astrocytoma	Neu	Neu	Neu	Neu	Neu	Neu	Neu	Neu	Neu	Neu	Neu	Neu	Neu	Neu	Neu
Oligodendroglioma	Neu	Neu	Neu	Neu	Neu	Neu	Neu	Neu	Neu	Neu	Neu	Neu	Neu	Neu	Neu
Astrocytoma	Neu	Neu	Neu	Neu	Neu	Neu	Neu	Neu	Neu	Neu	Neu	Neu	Neu	Neu	Neu
Astrocytoma	Neu	Neu	Neu	Neu	Neu	Neu	Neu	Neu	Neu	Neu	Neu	Neu	Neu	Neu	Neu
Oligodendroglioma	Neu	Neu	Neu	Neu	Neu	Neu	Neu	Neu	Neu	Neu	Neu	Neu	Neu	Neu	Neu
Oligodendroglioma	Neu	Neu	Neu	Neu	Neu	Neu	Neu	Neu	Neu	Neu	Neu	Neu	Neu	Neu	Neu
Oligodendroglioma	Neu	Neu	Neu	Neu	Neu	Neu	Neu	Neu	Neu	Neu	Neu	Neu	Neu	Neu	Neu
Oligodendroglioma	Neu	Neu	Neu	Neu	Neu	Neu	Neu	Neu	Neu	Neu	Neu	Neu	Neu	Neu	Neu
Oligodendroglioma	Neu	Neu	Neu	Neu	Neu	Neu	Neu	Neu	Neu	Neu	Neu	Neu	Neu	Neu	Neu
Astrocytoma	Neu	Neu	Neu	Neu	Neu	Neu	Neu	Neu	Neu	Neu	Neu	Neu	Neu	Neu	Neu
Oligodendroglioma	Neu	Neu	Neu	Neu	Neu	Neu	Neu	Neu	Neu	Neu	Neu	Neu	Neu	Neu	Neu
Oligodendroglioma	Neu	Neu	Neu	Neu	Neu	Neu	Neu	Neu	Neu	Neu	Neu	Neu	Neu	Neu	Neu
Astrocytoma	Neu	Neu	Neu	Neu	Neu	Neu	Neu	Neu	Neu	Neu	Neu	Neu	Neu	Neu	Neu
Oligodendroglioma	Neu	Neu	Neu	Neu	Neu	Neu	Neu	Neu	Neu	Neu	Neu	Neu	Neu	Neu	Neu
Astrocytoma	Neu	Neu	Neu	Neu	Neu	Neu	Neu	Neu	Neu	Neu	Neu	Neu	Neu	Neu	Neu
Astrocytoma	Neu	Neu	Neu	Neu	Neu	Neu	Neu	Neu	Neu	Neu	Neu	Neu	Neu	Neu	Neu
Oligodendroglioma	Neu	Neu	Neu	Neu	Neu	Neu	Neu	Neu	Neu	Neu	Neu	Neu	Neu	Neu	Neu
Oligodendroglioma	Neu	Neu	Neu	Neu	Neu	Neu	Neu	Neu	Neu	Neu	Neu	Neu	Neu	Neu	Neu
Astrocytoma	Neu	Neu	Neu	Neu	Neu	Neu	Neu	Neu	Neu	Neu	Neu	Neu	Neu	Neu	Neu
Astrocytoma	Neu	Neu	Neu	Neu	Neu	Neu	Neu	Neu	Neu	Neu	Neu	Neu	Neu	Neu	Neu
Oligodendroglioma	Neu	Neu	Neu	Neu	Neu	Neu	Neu	Neu	Neu	Neu	Neu	Neu	Neu	Neu	Neu
Oligodendroglioma	Neu	Neu	Neu	Neu	Neu	Neu	Neu	Neu	Neu	Neu	Neu	Neu	Neu	Neu	Neu
Astrocytoma	Neu	Neu	Neu	Neu	Neu	Neu	Neu	Neu	Neu	Neu	Neu	Neu	Neu	Neu	Neu
Astrocytoma	Neu	Neu	Neu	Neu	Neu	Neu	Neu	Neu	Neu	Neu	Neu	Neu	Neu	Neu	Neu
Oligodendroglioma	Neu	Neu	Neu	Neu	Neu	Neu	Neu	Neu	Neu	Neu	Neu	Neu	Neu	Neu	Neu
Astrocytoma	Neu	Neu	Neu	Neu	Neu	Neu	Neu	Neu	Neu	Neu	Neu	Neu	Neu	Neu	Neu
Astrocytoma	Neu	Neu	Neu	Neu	Neu	Neu	Neu	Neu	Neu	Neu	Neu	Neu	Neu	Neu	Neu
Oligodendroglioma	Neu	Neu	Neu	Neu	Neu	Neu	Neu	Neu	Neu	Neu	Neu	Neu	Neu	Neu	Neu
Oligodendroglioma	Neu	Neu	Neu	Neu	Neu	Neu	Neu	Neu	Neu	Neu	Neu	Neu	Neu	Neu	Neu
Oligodendroglioma	Neu	Neu	Neu	Neu	Neu	Neu	Neu	Neu	Neu	Neu	Neu	Neu	Neu	Neu	Neu
Astrocytoma	Neu	Neu	Neu	Neu	Neu	Neu	Neu	Neu	Neu	Neu	Neu	Neu	Neu	Neu	Neu
Oligodendroglioma	Neu	Neu	Neu	Neu	Neu	Neu	Neu	Neu	Neu	Neu	Neu	Neu	Neu	Neu	Neu
Oligodendroglioma	Neu	Neu	Neu	Neu	Neu	Neu	Neu	Neu	Neu	Neu	Neu	Neu	Neu	Neu	Neu
Oligodendroglioma	Neu	Neu	Neu	Neu	Neu	Neu	Neu	Neu	Neu	Neu	Neu	Neu	Neu	Neu	Neu
Oligodendroglioma	Neu	Neu	Neu	Neu	Neu	Neu	Neu	Neu	Neu	Neu	Neu	Neu	Neu	Neu	Neu
Oligodendroglioma	Neu	Neu	Neu	Neu	Neu	Neu	Neu	Neu	Neu	Neu	Neu	Neu	Neu	Neu	Neu
Oligodendroglioma	Neu	Neu	Neu	Neu	Neu	Neu	Neu	Neu	Neu	Neu	Neu	Neu	Neu	Neu	Neu
Astrocytoma	Neu	Neu	Neu	Neu	Neu	Neu	Neu	Neu	Neu	Neu	Neu	Neu	Neu	Neu	Neu
Oligodendroglioma	Neu	Neu	Neu	Neu	Neu	Neu	Neu	Neu	Neu	Neu	Neu	Neu	Neu	Neu	Neu
Oligodendroglioma	Neu	Neu	Neu	Neu	Neu	Neu	Neu	Neu	Neu	Neu	Neu	Neu	Neu	Neu	Neu
Astrocytoma	Neu	Neu	Neu	Neu	Neu	Neu	Neu	Neu	Neu	Neu	Neu	Neu	Neu	Neu	Neu
Oligodendroglioma	Neu	Neu	Neu	Neu	Neu	Neu	Neu	Neu	Neu	Neu	Neu	Neu	Neu	Neu	Neu
Oligodendroglioma	Neu	Neu	Neu	Neu	Neu	Neu	Neu	Neu	Neu	Neu	Neu	Neu	Neu	Neu	Neu
Astrocytoma	Neu	Neu	Neu	Neu	Neu	Neu	Neu	Neu	Neu	Neu	Neu	Neu	Neu	Neu	Neu
Oligodendroglioma	Neu	Neu	Neu	Neu	Neu	Neu	Neu	Neu	Neu	Neu	Neu	Neu	Neu	Neu	Neu
Oligodendroglioma	Neu	Neu	Neu	Neu	Neu	Neu	Neu	Neu	Neu	Neu	Neu	Neu	Neu	Neu	Neu
Astrocytoma	Neu	Neu	Neu	Neu	Neu	Neu	Neu	Neu	Neu	Neu	Neu	Neu	Neu	Neu	Neu
Oligodendroglioma	Neu	Neu	Neu	Neu	Neu	Neu	Neu	Neu	Neu	Neu	Neu	Neu	Neu	Neu	Neu
Astrocytoma	Neu	Neu	Neu	Neu	Neu	Neu	Neu	Neu	Neu	Neu	Neu	Neu	Neu	Neu	Neu
Oligodendroglioma	Neu	Neu	Neu	Neu	Neu	Neu	Neu	Neu	Neu	Neu	Neu	Neu	Neu	Neu	Neu
Oligodendroglioma	Neu	Neu	Neu	Neu	Neu	Neu	Neu	Neu	Neu	Neu	Neu	Neu	Neu	Neu	Neu
Astrocytoma	Neu	Neu	Neu	Neu	Neu	Neu	Neu	Neu	Neu	Neu	Neu	Neu	Neu	Neu	Neu
Oligodendroglioma	Neu	Neu	Neu	Neu	Neu	Neu	Neu	Neu	Neu	Neu	Neu	Neu	Neu	Neu	Neu
Oligodendroglioma	Neu	Neu	Neu	Neu	Neu	Neu	Neu	Neu	Neu	Neu	Neu	Neu	Neu	Neu	Neu
Astrocytoma	Neu	Neu	Neu	Neu	Neu	Neu	Neu	Neu	Neu	Neu	Neu	Neu	Neu	Neu	Neu
Astrocytoma	Neu	Neu	Neu	Neu	Neu	Neu	Neu	Neu	Neu	Neu	Neu	Neu	Neu	Neu	Neu

## Sheet: Table S3
Table S3. Relative abundance of DNA damage repair signatures in the TCGA dataset
ID	Histology	subtype	mutLoad_silent	mutLoad_nonsilent	mutSig1	mutSig2	mutSig3	mutSig4	mutSig5	mutSig6	mutSig7	mutSig8	mutSig9	mutSig10	mutSig11	mutSig12	mutSig13	mutSig14	mutSig15	mutSig16	mutSig17	mutSig18	mutSig19	mutSig20	mutSig21	CNA_n_segs	CNA_frac_altered	CNA_n_focal_amp_del	aneuploidy_score	aneuploidy_score_prime	LOH_n_seg	LOH_frac_altered	purity	ploidy	genome_doublings	subclonal_frac	HRD_TAI	HRD_LST	HRD_LOH	HRD_Score	eCARD	PARPi7	PARPi7_bin	RPS	tp53_score	rppa_ddr_score
TCGA-P5-A5ET-01	Oligodendroglioma	IDHmut-codel	0.26	0.43	0.04	0	0	0.03	0.05	0.2	0.04	0.01	0	0.08	0.28	0.02	0.04	0	0.17	0	0	0.01	0.03	0	0	75	0.06	28	2	2	10	0.06	0.84	1.95	0	0	2	0	2	4	0.49	0.11	0	1.68	0.64	-1.57
TCGA-TQ-A7RS-01	Oligodendroglioma	IDHmut-codel	0.11	0.41	0.05	0	0.02	0	0.04	0.39	0.01	0	0.01	0.01	0.23	0.09	0	0	0.08	0	0	0.07	0	0	0	69	0.07	24	2	3	19	0.06	0.83	3.89	1	0	2	0	3	5	-0.11	-0.71	0	3.9	0.42	1.83
TCGA-HT-7472-01	Astrocytoma	IDHmut-non-codel	0.21	0.51	0	0	0	0.1	0	0.29	0	0.05	0	0.09	0.12	0	0.21	0	0.05	0	0	0	0	0	0.09	131	0.06	79	0	0	4	0.02	0.71	1.98	0	0.05	2	2	1	5	0.21	-0.66	0	-2.66	0.91	-0.06
TCGA-HT-7467-01	Oligodendroglioma	IDHmut-codel	0.18	0.83	0	0.01	0.03	0	0	0.39	0.06	0.02	0	0.08	0.04	0.04	0.09	0.01	0	0	0.09	0.05	0.03	0	0.08	75	0.12	30	4	4	4	0.05	0.22	3.82	1	0	2	0	2	4	0.08	-0.65	0	-0.61	0.47	-3.7
TCGA-HT-A5RB-01	Astrocytoma	IDHmut-non-codel	0.14	0.46	0.35	0	0	0.05	0.04	0.1	0	0	0	0.19	0.01	0.15	0	0	0.07	0	0	0	0.01	0	0.03	75	0.08	28	0	1	18	0.05	0.84	1.96	0	0.05	3	1	3	7	-0.08	-0.73	0	0.54	0.83	-6.53
TCGA-HT-7877-01	Oligodendroglioma	IDHmut-codel	0.2	0.32																						35	0.05	4	2	2	10	0.07	0.66	1.93	0	0	1	1	3	5	-0.21	-1.22	0	-0.44	0.54	-4.32
TCGA-HT-A5R5-01	Astrocytoma	IDHmut-non-codel	0.23	0.62	0	0	0.07	0.08	0.01	0.19	0.03	0.03	0	0.12	0.08	0.04	0.04	0.08	0.04	0.03	0.01	0.1	0	0.05	0.01	87	0.06	35	3	7	8	0.02	0.17	4.25	1	0.08	5	2	2	9	-0.69	-0.31	0	4.85	0.74	-4.49
TCGA-HT-7676-01	Astrocytoma	IDHmut-non-codel	0.14	0.37	0	0.1	0	0.09	0.01	0.35	0.01	0	0	0.11	0	0.09	0.07	0	0.02	0	0.16	0	0	0	0	54	0.04	17	0	1	5	0.01	0.71	4.04	1	0.01	6	3	1	10	0.1	0.22	0	-1.3	0.87	0.37
TCGA-F6-A8O4-01	Astrocytoma	IDHmut-non-codel	0.18	0.73	0	0	0	0.01	0.07	0.35	0.03	0.03	0.02	0.14	0.12	0	0.11	0	0.08	0	0	0.01	0.02	0	0.02	77	0.12	36	0	3	8	0.01	0.81	2.03	0	0.05	4	4	1	9	-0.01	-0.41	0	0.68	0.78	2.96
TCGA-F6-A8O3-01	Oligodendroglioma	IDHmut-codel	0.18	0.6	0.06	0	0.03	0.04	0.06	0.34	0.03	0	0	0.08	0.02	0.05	0.06	0.01	0	0	0.05	0.11	0.03	0.03	0	65	0.72	23	4	3	39	0.13	0.92	1.88	0	0	2	0	2	4	-0.49	-0.76	0	-0.31	0.35	3.47
TCGA-P5-A5EV-01	Astrocytoma	IDHmut-non-codel	0.46	2.18	0	0	0.04	0.29	0.01	0.09	0	0.27	0	0.05	0.03	0.05	0.03	0	0.03	0	0	0.1	0.02	0	0	94	0.14	35	3	6	35	0.1	0.82	1.94	0	0.1	6	1	5	12	0.8	0.36	0	0.38	0.8	1.81
TCGA-HT-7875-01	Oligodendroglioma	IDHmut-codel	0.37	0.74	0	0	0	0	0.1	0.36	0	0	0.02	0.11	0.07	0.08	0	0	0.13	0	0	0.08	0	0.01	0.03	47	0.08	10	2	7	22	0.09	0.85	3.88	1	0.04	2	2	3	7	-0.19	-1.03	0	0.99	0.58	0.55
TCGA-DU-6400-01	Oligodendroglioma	IDHmut-codel	0.34	1.26	0.09	0	0	0.03	0	0.25	0	0.04	0.01	0.04	0.08	0.09	0.07	0	0.18	0.03	0	0.02	0.01	0.02	0.02	62	0.63	18	2	3	7	0.09	0.92	1.91	0	0.19	2	0	2	4	0.02	-0.56	0	-0.36	0.43	2.13
TCGA-HT-8010-01	Oligodendroglioma	IDHmut-codel	0.12	0.29																						51	0.06	11	2	3	13	0.06	0.43	3.87	1	0	1	1	2	4	0.08	-0.95	0	3.18	0.35	-3.67
TCGA-HT-A616-01	Astrocytoma	IDHmut-non-codel	0.26	0.52	0.13	0	0.1	0.03	0.01	0.12	0.11	0.1	0	0.05	0	0.03	0	0	0.06	0	0.03	0.09	0.06	0	0.09	62	0.1	22	3	4	19	0.03	0.54	4.14	1	0.05	5	1	2	8	-0.02	-0.57	0	3.2	0.73	-3.2
TCGA-QH-A6X9-01	Astrocytoma	IDHmut-non-codel	0.37	1.36	0.01	0.06	0	0	0.03	0.23	0.02	0.06	0	0.09	0.13	0.04	0.07	0.16	0.02	0	0	0.06	0	0	0.02	107	0.09	55	1	6	22	0.04	0.67	4.08	1	0.09	7	7	3	17	-0.08	-1.09	0	-1.88	0.91	-3.81
TCGA-TQ-A7RI-01	Oligodendroglioma	IDHmut-codel	0.03	0.64	0.12	0	0	0.05	0	0.24	0.08	0.09	0.01	0.07	0.07	0.11	0	0.07	0	0	0	0	0.1	0	0	57	0.14	15	5	4	23	0.08	0.76	1.98	0	0.03	4	0	3	7	-0.49	-0.73	0	2.9	0.71
TCGA-HT-8108-01	Astrocytoma	IDHmut-non-codel	0.2	0.46																						87	0.12	39	0	3	23	0.05	0.84	2	0	0.09	7	5	4	16	0.01	-0.51	0	-0.72	0.87
TCGA-QH-A65S-01	Astrocytoma	IDHmut-non-codel	0.15	0.55	0	0	0.04	0.04	0.09	0.16	0.01	0.03	0.02	0.27	0.09	0.04	0	0	0.05	0	0	0.07	0	0	0.08	96	0.24	50	5	5	31	0.05	0.53	3.95	1	0.09	8	1	3	12	0.09	-0.17	0	2.31	0.91	-1.79
TCGA-HT-A614-01	Astrocytoma	IDHmut-non-codel	0.24	0.87	0.27	0	0	0.04	0.03	0.2	0	0.03	0	0.05	0	0	0.08	0.07	0.08	0.02	0.02	0	0.02	0.02	0.07	214	0.11	150	2	3	89	0.06	0.81	1.99	0	0.11	4	4	2	10	0.89	-0.3	0	1.33	0.88	-5.4
TCGA-HT-7692-01	Oligodendroglioma	IDHmut-codel	0.31	0.53	0.27	0	0	0.01	0	0.22	0.01	0.01	0.08	0.13	0.05	0.02	0.02	0.01	0.11	0.04	0.02	0	0	0	0.02	75	0.95	22	4	3	4	0.08	0.9	1.92	0	0.15	2	0	2	4	0.1	-0.25	0	0.91	0.34	1.35
TCGA-HT-7607-01	Oligodendroglioma	IDHmut-codel	0.15	0.81	0	0	0.23	0.03	0.01	0.31	0	0.05	0	0	0.03	0.02	0.11	0.1	0.01	0.01	0.04	0	0.06	0	0.01	59	0.08	17	3	3	3	0.06	0.36	1.96	0	0	3	1	3	7	0.56	-0.77	0	0.92	0.45	-1.56
TCGA-P5-A77X-01	Oligodendroglioma	IDHmut-codel	0.37	0.69	0.1	0	0	0.01	0.03	0.19	0.02	0.05	0.04	0.1	0.04	0.07	0.09	0	0.15	0	0	0	0.05	0	0.05	57	0.1	16	2	4	31	0.09	0.84	1.93	0	0	2	0	3	5	-0.01	-0.35	0	0.26	0.35	-0.05
TCGA-HT-7474-01	Astrocytoma	IDHmut-non-codel	0.3	0.59	0.08	0.09	0	0	0.01	0.19	0	0.09	0.12	0.06	0	0.18	0.04	0	0.05	0	0.03	0	0.04	0.02	0	65	0.12	24	2	3	4	0.02	0.61	2.01	0	0.08	2	2	1	5	0.16	-0.51	0	3.43	0.76	-5.14
TCGA-HT-7485-01	Astrocytoma	IDHmut-non-codel	0.06	0.36																						67	0.01	25	0	0	10	0.01	0.79	1.99	0	0.01	2	1	1	4	-0.21	-0.84	0	-0.07	0.89	-2.04
TCGA-HT-7605-01	Oligodendroglioma	IDHmut-codel	0.33	0.65	0	0.04	0	0	0.08	0.27	0.02	0.05	0.02	0.14	0.01	0.03	0	0	0.03	0.07	0.11	0.05	0.01	0	0.07	85	0.07	38	2	2	3	0.05	0.68	1.95	0	0.03	2	0	2	4	0.69	-0.6	0	1.85	0.48	-1.69
TCGA-HT-7880-01	Astrocytoma	IDHmut-non-codel	0.09	0.2																						35	0	7	0	0	9	0.01	0.87	2	0	0.04	0	0	1	1	0.48	-0.01	0	3.44	0.54	-3.29
TCGA-RY-A83Y-01	Oligodendroglioma	IDHmut-codel	0.24	0.9	0	0	0	0.01	0	0.21	0	0.07	0.02	0	0.11	0.32	0.05	0.09	0.02	0	0	0	0.01	0.04	0.05	61	0.06	17	2	2	23	0.06	0.89	1.94	0	0	1	1	3	5	0.14	0.6	0	2.78	0.43	3.09
TCGA-P5-A5F1-01	Astrocytoma	IDHmut-non-codel	0.06	0.49	0.27	0	0.28	0.02	0	0.2	0	0.04	0	0.03	0	0.04	0	0	0.11	0	0	0	0	0	0	76	0.09	32	2	3	8	0	0.79	2.07	0	0.05	2	1	0	3	-0.15	-1.06	0	4.72	0.87	-11.89
TCGA-DB-A64Q-01	Oligodendroglioma	IDHmut-codel	0.14	0.55	0.18	0	0	0.05	0.01	0.26	0	0.02	0.02	0.12	0.03	0.14	0	0.02	0.06	0.01	0	0	0	0	0.08	94	0.09	44	3	5	23	0.06	0.82	3.95	1	0.02	5	2	2	9	-0.23	-1.36	0	1.62	0.42	-0.13
TCGA-HT-7478-01	Astrocytoma	IDHmut-non-codel	0.15	0.71	0.29	0	0	0.07	0.03	0.16	0	0.17	0.01	0.01	0.02	0.05	0	0.03	0.02	0	0.03	0.1	0	0	0.01	60	0.09	19	2	2	6	0.06	0.62	1.97	0	0.02	6	3	3	12	-0.53	0.8	0	-0.98	0.91	-8.74
TCGA-HT-7476-01	Astrocytoma	IDHmut-non-codel	0.09	0.64	0.02	0	0	0.09	0.01	0.18	0	0.15	0	0.1	0.01	0.06	0.07	0.07	0	0	0.01	0.13	0.01	0	0.1	132	0.24	79	3	2	18	0.04	0.71	2.03	0	0.06	5	2	1	8	0.01	0.39	0	-0.9	0.74	-0.54
TCGA-P5-A5EW-01	Astrocytoma	IDHmut-non-codel	0.14	0.45	0.27	0	0	0	0	0.35	0	0	0	0.06	0.06	0.08	0	0	0.05	0	0	0	0	0.09	0.05	54	0.04	12	0	1	5	0.01	0.84	1.99	0	0.07	2	1	1	4	-0.61	-1	0	0.28	0.93	0.16
TCGA-P5-A5F2-01	Astrocytoma	IDHmut-non-codel	0.17	0.76	0.13	0	0.08	0.03	0	0.28	0	0.06	0	0.03	0.09	0.01	0	0.07	0	0	0.12	0.03	0	0	0.07	82	0.11	33	1	8	29	0.09	0.61	3.85	1	0.05	10	7	5	22	-0.15	-2.03	0	3.21	0.73	-12.79
TCGA-S9-A7J1-01	Oligodendroglioma	IDHmut-codel	0.15	0.59	0.19	0	0	0.05	0.1	0.26	0	0.03	0	0.04	0.07	0.01	0	0.01	0.03	0	0	0.14	0.03	0	0.04	61	0.07	20	2	2	20	0.08	0.76	1.94	0	0.02	2	4	4	10	-0.39	-0.74	0	2.12	0.45	-5.06
TCGA-P5-A731-01	Astrocytoma	IDHmut-non-codel	0.12	0.65	0.08	0	0.05	0.08	0	0.2	0	0	0	0.07	0.21	0.13	0	0.06	0.05	0	0	0.01	0	0.04	0.01	64	0.05	21	0	4	33	0.04	0.84	2.01	0	0.01	3	5	4	12	0.59	-0.28	0	1.46	0.34	-3.68
TCGA-QH-A6CZ-01	Oligodendroglioma	IDHmut-codel	0.27	0.97	0.1	0	0.08	0.09	0.04	0.36	0.03	0	0.01	0.1	0	0.04	0	0	0	0	0.06	0.04	0.02	0.01	0.04	61	0.22	20	2	5	24	0.09	0.85	3.85	1	0.13	2	0	2	4	-0.32	-1.08	0	1.01	0.45	3.24
TCGA-HT-8012-01	Oligodendroglioma	IDHmut-codel	0.29	0.43	0	0.04	0.09	0.03	0	0.28	0	0.02	0	0.13	0.2	0	0	0	0.05	0.04	0	0.01	0.05	0	0.05	55	0.13	16	2	3	24	0.08	0.89	1.92	0	0	2	0	3	5	0.07	-0.67	0	2.75	0.44	0.73
TCGA-P5-A5F0-01	Oligodendroglioma	IDHmut-codel	0.2	0.8	0.1	0	0.22	0	0.08	0.22	0.01	0.02	0	0	0.03	0.09	0	0	0.06	0	0.02	0.09	0	0	0.05	78	0.11	32	4	3	23	0.06	0.76	2	0	0	2	0	2	4	0.23	-1.24	0	1.69	0.49	0.34
TCGA-P5-A735-01	Astrocytoma	IDHmut-non-codel	0.13	0.69	0.09	0	0.01	0	0.01	0.09	0.01	0.08	0	0.1	0.06	0	0.07	0.11	0	0	0.12	0.11	0.05	0	0.09	75	0.03	34	0	2	24	0.04	0.86	2	0	0.06	2	1	0	3	0.12	-0.03	0	2.62	0.89	2.05
TCGA-QH-A6X3-01	Astrocytoma	IDHmut-non-codel	0.09	0.65	0.03	0	0.03	0.2	0	0.33	0.02	0	0	0.09	0.15	0	0.06	0	0	0	0	0.08	0	0	0	54	0.04	18	0	1	8	0.02	0.86	2.01	0	0.01	4	3	2	9	-0.62	-1.28	0	-1.83	0.91
TCGA-HT-A74J-01	Astrocytoma	IDHmut-non-codel	0.06	0.71	0.02	0	0.09	0	0	0.21	0.01	0.01	0	0.15	0.12	0.04	0.07	0.04	0.01	0.02	0.04	0.12	0.05	0	0	75	0.15	31	4	2	18	0.01	0.78	2.12	0	0.06	2	1	0	3	-0.43	-0.64	0	4.54	0.87	-3.91
TCGA-HT-A74L-01	Oligodendroglioma	IDHmut-codel	0.13	0.35	0.06	0.06	0	0	0	0.19	0.01	0.1	0	0.08	0.05	0.2	0.04	0.08	0.06	0	0.07	0.01	0	0	0	77	0.14	28	4	6	24	0.09	0.83	3.9	1	0.02	4	1	2	7	-0.64	-0.7	0	-1.16	0.66	-1.45
TCGA-QH-A86X-01	Oligodendroglioma	IDHmut-codel	0.13	0.51	0.38	0	0	0.09	0	0.17	0	0	0	0.07	0.1	0.03	0	0	0.09	0.01	0	0	0	0	0.07	89	0.06	40	2	5	15	0.06	0.81	3.89	1	0	2	0	2	4	-0.14	-0.8	0	0.45	0.5	2.6
TCGA-HT-7884-01	Astrocytoma	IDHmut-non-codel	0.28	0.94	0	0	0.12	0	0	0.3	0	0.06	0.02	0.12	0.11	0.11	0.05	0	0.06	0	0.03	0	0	0	0.02	50	0.11	12	2	3	19	0	0.59	3.95	1	0.12	1	3	0	4	-0.41	-1.48	0	1.65	0.88	-0.7
TCGA-P5-A737-01	Oligodendroglioma	IDHmut-codel	0.13	0.6	0	0	0.13	0.03	0	0.33	0	0.05	0	0.05	0.08	0.03	0.14	0	0.08	0	0.03	0	0	0	0.02	41	0.48	6	2	3	24	0.09	0.93	1.91	0	0.08	1	1	2	4	0.34	-0.12	0	-0.68	0.53	-1.09
TCGA-QH-A65V-01	Oligodendroglioma	IDHmut-codel	0.09	0.57	0.28	0	0	0.03	0.03	0.21	0.09	0.03	0	0	0.04	0.09	0	0.05	0	0	0.07	0	0	0.01	0.05	67	0.05	27	2	2	22	0.06	0.72	1.95	0	0	2	0	2	4	0.38	-0.06	0	3.7	0.3	-0.09
TCGA-WH-A86K-01	Astrocytoma	IDHmut-non-codel	0.4	1.05	0.04	0	0	0.08	0.03	0.39	0	0	0	0.1	0.09	0	0.05	0	0	0.02	0	0.06	0.04	0.03	0.07	169	0.17	99	1	3	42	0.04	0.81	2.01	0	0.14	3	1	0	4	0.44	-0.16	0	3.17	0.91
TCGA-DU-5853-01	Astrocytoma	IDHmut-non-codel	0.09	0.48	0	0	0	0.09	0.18	0.18	0.06	0.03	0.01	0.1	0.06	0.01	0.14	0	0.04	0	0.01	0.06	0.04	0	0	60	0.1	25	0	0	6	0.01	0.83	2	0	0.06	2	0	0	2	-0.52	-0.56	0	-0.66	0.91	-1.48
TCGA-VM-A8CA-01	Astrocytoma	IDHmut-non-codel	0.12	0.7	0.06	0.02	0.1	0	0	0.36	0.02	0	0	0.14	0	0	0.08	0.04	0.03	0	0.12	0	0	0.03	0	45	0.43	11	18	15	25	0.08	0.56	3.29	1	0.03	2	0	2	4	0.24	0.23	0	5.36	0.25	0.73
TCGA-P5-A733-01	Astrocytoma	IDHmut-non-codel	0.28	1.06	0.01	0	0.18	0	0.02	0.22	0.02	0.03	0	0.08	0.05	0.07	0.03	0.2	0	0	0.02	0	0.06	0	0.01	87	0.18	33	2	4	18	0.04	0.64	3.91	1	0.09	5	4	2	11	-0.59	-0.22	0	4.51	0.76	-4.33
TCGA-FG-8182-01	Astrocytoma	IDHmut-non-codel	0.3	0.82	0.04	0	0	0	0.05	0.32	0	0.03	0	0.09	0	0.12	0.08	0	0.12	0.01	0	0.07	0	0	0.07	47	0.02	11	2	3	3	0.03	0.19	2.11	0	0.06	3	2	1	6	-0.3	-0.67	0	-1.55	0.83	0.74
TCGA-QH-A65Z-01	Oligodendroglioma	IDHmut-codel	0.23	0.67	0	0	0.19	0.02	0	0.26	0	0.09	0.01	0.09	0.03	0.08	0.02	0.02	0	0	0	0.12	0.05	0	0	67	0.13	18	2	3	33	0.1	0.9	1.91	0	0	2	0	3	5	0.73	-0.64	0	3.2	0.32	-1.3
TCGA-S9-A6WQ-01	Astrocytoma	IDHmut-non-codel	0.27	0.97	0	0	0	0.02	0	0.26	0	0.09	0	0.03	0.1	0.02	0.1	0	0.19	0	0.01	0.09	0.01	0.03	0.05	81	0.05	36	1	2	17	0.06	0.47	3.89	1	0.07	3	2	3	8	-0.26	0.39	0	4.69	0.81	0.07
TCGA-HT-7695-01	Oligodendroglioma	IDHmut-codel	0.33	0.39	0	0	0	0.03	0	0.37	0	0	0	0.12	0	0.06	0.04	0.03	0.13	0	0.03	0.09	0.03	0.03	0.03	52	0.06	15	2	2	4	0.05	0.77	1.95	0	0	2	0	3	5	0.31	-0.71	0	-0.37	0.46	-2.1
TCGA-DU-5849-01	Oligodendroglioma	IDHmut-codel	0.31	0.83	0	0	0.07	0.02	0	0.28	0	0.04	0	0.04	0.05	0.01	0.25	0	0.06	0.03	0.02	0.01	0	0.05	0.08	79	0.1	28	3	4	7	0.08	0.69	1.97	0	0.03	5	3	4	12	0.79	-0.61	0	-0.36	0.49	0.24
TCGA-FG-A60J-01	Astrocytoma	IDHmut-non-codel	0.23	1.03	0	0	0	0.02	0	0.27	0.04	0.08	0	0.09	0.12	0	0.11	0	0.02	0	0	0.22	0.02	0	0	57	0.05	15	0	4	8	0.05	0.75	3.92	1	0.1	1	1	0	2	-0.33	-0.49	0	0.74	0.79	-0.1
TCGA-FG-6689-01	Astrocytoma	IDHmut-non-codel	0.17	0.49	0.11	0	0	0.11	0	0.2	0	0.09	0.01	0.25	0.03	0	0	0.09	0.03	0	0.03	0	0.01	0	0.03	53	0.07	15	3	3	3	0.07	0.59	1.93	0	0.05	3	0	3	6	-0.41	-0.39	0	3.02	0.81	-1.62
TCGA-HT-7689-01	Astrocytoma	IDHmut-non-codel	0.48	1.27	0	0	0	0.01	0.05	0.24	0.04	0.1	0.01	0.05	0.12	0.05	0.06	0.05	0.02	0	0.06	0.07	0	0.01	0.05	95	0.43	41	1	4	9	0.1	0.72	1.91	0	0.24	5	1	5	11	0.4	-0.38	0	-1.33	0.84	0.71
TCGA-FG-8188-01	Astrocytoma	IDHmut-non-codel	0.33	0.81	0.22	0	0	0.03	0	0.2	0	0.1	0	0.17	0.05	0.07	0	0.08	0.04	0	0.01	0	0.03	0	0.01	61	0.1	19	2	5	4	0.01	0.27	3.96	1	0.11	5	5	0	10	-0.57	-0.81	0	0.02	0.93	-1.51
TCGA-FG-A6IZ-01	Oligodendroglioma	IDHmut-codel	0.55	1.44	0	0	0.07	0.02	0.01	0.39	0	0.05	0	0.11	0	0.06	0.04	0.05	0.1	0	0.08	0	0.01	0	0.02	61	0.89	20	2	3	39	0.11	0.96	1.9	0	0.09	2	1	3	6	0.16	0.8	0	2.07	0.31	2.37
TCGA-DU-5874-01	Oligodendroglioma	IDHmut-codel	0.46	1.08	0.02	0	0.02	0	0.04	0.31	0.03	0.05	0.03	0	0.1	0.13	0.14	0	0.03	0	0.03	0	0	0.01	0.06	83	0.08	37	2	2	7	0.07	0.96	1.93	0		3	1	3	7	0.37	-0.61	0	-3.69	0.39	1.86
TCGA-FG-7634-01	Oligodendroglioma	IDHmut-codel	0.15	0.48	0	0	0	0	0.04	0.41	0	0.14	0	0.02	0	0	0.06	0.03	0.15	0	0.06	0	0	0.02	0.06	75	0.34	26	2	2	4	0.06	0.84	1.94	0	0.36	1	0	2	3	0.04	-0.69	0	-3.67	0.61	1.84
TCGA-DU-8167-01	Astrocytoma	IDHmut-non-codel	0.69	1.33	0.03	0.01	0.02	0.05	0	0.23	0.01	0.06	0	0.13	0.05	0.02	0.13	0	0.12	0	0.04	0	0	0	0.09	104	0.2	48	3	7	3	0.01	0.49	3.87	1	0.23	6	4	1	11	-0.11	0.28	0	0.16	0.85	-0.59
TCGA-TQ-A7RH-01	Astrocytoma	IDHmut-non-codel	0.37	0.92	0.05	0.18	0.03	0	0	0.23	0.01	0	0.02	0.1	0.1	0	0.06	0	0.04	0	0.03	0.02	0.04	0.03	0.06	151	0.26	90	5	9	68	0.16	0.8	1.97	0	0.1	8	8	6	22	0.08	-0.42	0	1.79	0.88	-1.9
TCGA-QH-A6X5-01	Oligodendroglioma	IDHmut-codel	0.25	0.58	0.36	0	0	0	0.04	0.12	0	0.09	0	0.02	0.07	0.21	0.03	0.05	0	0	0	0	0	0	0.02	57	0.06	17	2	2	15	0.06	0.7	1.94	0	0.03	2	0	2	4	0.51	-0.57	0	3.03	0.3	-1.96
TCGA-FG-A6J1-01	Oligodendroglioma	IDHmut-codel	0.4	0.54	0	0.01	0.02	0.04	0	0.47	0	0	0.01	0.27	0	0.04	0.02	0	0.03	0	0	0.06	0.01	0	0.03	59	0.17	19	4	4	13	0.05	0.79	3.82	1	0	2	0	2	4	0.05	0.52	0	4.98	0.5
TCGA-QH-A6XA-01	Astrocytoma	IDHmut-non-codel	0.13	0.28																						85	0.09	39	2	7	6	0.01	0.38	4.04	1	0.05	4	5	1	10	-0.4	-0.56	0	1.86	0.89	-2.63
TCGA-HT-7473-01	Astrocytoma	IDHmut-non-codel	0.12	0.46	0	0	0	0.05	0.24	0.29	0.02	0.05	0	0.12	0.03	0	0.02	0	0	0	0.02	0.05	0.05	0.05	0	149	0.15	96	4	3	4	0.01	0.74	2.1	0	0.04	6	3	1	10	-0.77	-1.3	0	-0.19	0.87	0.13
TCGA-HT-A615-01	Oligodendroglioma	IDHmut-codel	0.2	0.87	0.3	0	0	0.03	0	0.29	0	0.07	0	0	0.11	0.03	0.04	0.08	0.03	0	0	0	0	0	0.03	65	0.1	21	2	4	21	0.07	0.59	3.87	1	0.02	4	2	3	9	0.3	-0.36	0	-0.46	0.46	0.93
TCGA-DU-8166-01	Astrocytoma	IDHmut-non-codel	0.25	0.71	0	0	0.04	0	0	0.34	0.03	0.07	0	0.09	0	0.1	0.02	0.08	0.02	0.1	0	0.07	0	0.02	0.02	80	0.09	27	3	2	6	0.02	0.84	2.04	0	0.02	1	0	1	2	-0.19	-0.81	0	-0.44	0.88	-0.16
TCGA-DH-A66F-01	Oligodendroglioma	IDHmut-codel	0.09	0.52	0.03	0	0.09	0.03	0	0.29	0	0.05	0.06	0.05	0	0.18	0.07	0	0.03	0	0.07	0	0.04	0	0.02	63	0.11	20	2	2	23	0.06	0.93	1.94	0	0	1	1	2	4	0.27	-0.99	0	1.92	0.32	2.33
TCGA-HT-7606-01	Astrocytoma	IDHmut-non-codel	0.41	0.71	0.2	0.01	0	0	0.02	0.34	0.04	0.01	0.02	0.13	0.04	0.08	0	0.05	0	0	0	0	0	0.03	0.04	94	0.97	36	2	6	19	0.14	0.93	1.87	0	0.09	8	6	7	21	1.08	-0.05	0	-6.46	0.92	1.07
TCGA-DU-5872-01	Astrocytoma	IDHmut-non-codel	0.24	0.7	0	0	0.01	0.07	0.04	0.26	0	0.05	0.03	0.14	0.04	0.04	0.14	0	0.05	0	0	0.03	0.04	0.01	0.05	74	0.1	28	1	2	6	0.08	0.87	1.95	0	0.02	5	5	4	14	0.27	-0.47	0	-0.31	0.86	5.32
TCGA-HT-7693-01	Astrocytoma	IDHmut-non-codel	0.33	0.92	0	0	0.05	0.09	0.02	0.24	0.07	0.09	0	0.15	0.06	0.07	0	0	0.01	0.02	0.02	0.05	0.02	0	0.03	72	0.1	31	4	3	9	0.03	0.93	2.04	0	0.07	4	2	1	7	-0.1	-0.85	0	0.15	0.89	3.54
TCGA-FG-A60K-01	Oligodendroglioma	IDHmut-codel	0.09	0.6	0	0	0	0.04	0	0.38	0.07	0.1	0	0.02	0.1	0	0.12	0	0	0	0	0.11	0.02	0	0.04	81	0.09	35	2	3	14	0.05	0.83	3.89	1	0	2	0	2	4	-0.29	-0.76	0	0.97	0.47
TCGA-DB-A75M-01	Astrocytoma	IDHmut-non-codel	0.09	0.75	0	0.2	0.02	0	0.02	0.15	0.09	0.09	0	0.14	0	0.09	0.05	0.06	0	0.01	0.01	0	0	0.05	0	51	0.02	17	1	1	12	0.01	0.87	2.02	0	0.01	2	0	1	3	-0.23	-0.14	0	3.45	0.95	-0.56
TCGA-TM-A84R-01	Oligodendroglioma	IDHmut-codel	0.06	0.24																						51	0.09	18	2	2	22	0.06	0.35	1.94	0	0.07	2	0	3	5	0.13	-0.45	0	1.44	0.41	-2.57
TCGA-S9-A6WO-01	Astrocytoma	IDHmut-non-codel	0.18	0.74	0.3	0	0.03	0.02	0	0.1	0	0.08	0	0.18	0	0.1	0.07	0	0.03	0.01	0.03	0	0	0	0.04	65	0.09	23	3	7	5	0.01	0.41	4.21	1	0.11	5	5	1	11	-1.22	-0.92	0	0.59	0.91
TCGA-FG-A4MX-01	Astrocytoma	IDHmut-non-codel	0.06	0.7	0.13	0.03	0	0	0.01	0.23	0.01	0.03	0	0.11	0.04	0.01	0.16	0.16	0.01	0.01	0.02	0.03	0	0	0.01	94	0.03	51	0	1	28	0.04	0.9	1.97	0	0.14	3	2	3	8	0	0.31	0	2.82	0.89	3.87
TCGA-DB-A4XA-01	Oligodendroglioma	IDHmut-codel	0.1	0.38																						74	0.27	35	2	2	20	0.06	0.77	1.94	0	0.16	2	0	2	4	0.55	-0.07	0	3.17	0.44	0.94
TCGA-DU-5871-01	Astrocytoma	IDHmut-non-codel	0.18	0.76	0	0	0.16	0.02	0.02	0.18	0.07	0.07	0	0.06	0.11	0.12	0.06	0.06	0.01	0	0.05	0	0.03	0	0	89	0.22	40	1	1	0	0	0.9	2.04	0	0.16	0	0	0	0	-0.99	-1.05	0	1.48	0.86	1.91
TCGA-IK-7675-01	Astrocytoma	IDHmut-non-codel	0.24	1.11	0.13	0	0.02	0.04	0.12	0.18	0.02	0.02	0	0.09	0.04	0.13	0.01	0	0.15	0	0.01	0	0	0.04	0	148	0.85	72	2	3	24	0.14	1	1.89	0	0.12	9	11	6	26	0.1	0.88	0	-3.92	0.94	4.35
TCGA-RY-A845-01	Astrocytoma	IDHmut-non-codel	0.22	0.62	0	0	0	0.03	0	0.27	0	0.02	0.01	0.09	0.08	0.08	0.12	0.05	0.01	0	0.03	0.15	0.02	0.01	0.01	62	0.06	22	2	1	7	0.01	0.83	2.06	0	0.03	1	0	1	2	-0.72	-0.28	0	1.47	0.9	0.89
TCGA-TQ-A7RG-01	Oligodendroglioma	IDHmut-codel	0.27	0.6	0	0	0	0	0.03	0.4	0.02	0.04	0	0.02	0.1	0.02	0.08	0	0.16	0	0.01	0.05	0	0	0.07	59	0.06	16	2	3	19	0.06	0.76	3.89	1	0	2	0	2	4	-0.34	-0.97	0	1.54	0.46	0.17
TCGA-FG-8187-01	Oligodendroglioma	IDHmut-codel	0.18	0.3	0	0	0	0	0	0.25	0.03	0	0	0.14	0.17	0.07	0.12	0	0.08	0.01	0.07	0	0.01	0	0.06	67	0.06	25	2	2	2	0.05	0.73	1.95	0	0	2	0	2	4	0.25	-0.81	0	1.6	0.53	-1.58
TCGA-FG-A713-01	Oligodendroglioma	IDHmut-codel	0.34	0.71	0.04	0.01	0.02	0	0	0.31	0.08	0.08	0.04	0.08	0.13	0	0.09	0	0.05	0.01	0	0	0	0.06	0	54	0.1	15	2	3	13	0.06	0.34	3.88	1	0.09	3	1	2	6	0.26	-0.16	0	3.77	0.48	-4.73
TCGA-FG-7641-01	Oligodendroglioma	IDHmut-codel	0.15	0.71	0.29	0	0	0	0	0.23	0	0.07	0	0.11	0.04	0.03	0	0	0.11	0	0	0.01	0.1	0	0.01	55	0.12	16	2	3	3	0.09	0.79	1.91	0	0.09	2	0	2	4	0.3	-1.44	0	-0.27	0.43	0.43
TCGA-HW-A5KM-01	Astrocytoma	IDHmut-non-codel	0.14	0.37																						86	0.05	40	2	3	12	0.02	0.77	2.02	0	0.01	4	4	1	9	-1.31	0.23	0	-0.25	0.9	-2.05
TCGA-WY-A85E-01	Astrocytoma	IDHmut-non-codel	0.48	1.6	0.06	0	0	0	0.11	0.22	0.01	0.06	0.04	0.09	0.03	0.04	0.13	0	0	0.05	0.03	0.07	0.02	0	0.06	290	0.21	228	5	6	67	0.09	0.98	4.09	1	0.2	10	13	6	29	0.22	-0.16	0	0.78	0.85
TCGA-DU-8164-01	Oligodendroglioma	IDHmut-codel	0.09	0.91	0	0	0.04	0	0.1	0.24	0.01	0.07	0	0.1	0.04	0.04	0.01	0	0.05	0.05	0.13	0.01	0.03	0	0.07	64	0.07	19	2	2	4	0.05	0.91	1.95	0	0.01	2	0	2	4	0.08	-0.84	0	-1.68	0.38	-1.58
TCGA-FG-A60L-01	Astrocytoma	IDHmut-non-codel	0.09	0.64	0	0	0.04	0	0.07	0.29	0	0.11	0.01	0.11	0.2	0.02	0.01	0.05	0.04	0	0	0	0	0.03	0.01	109	0.11	55	2	5	34	0.06	0.5	2.02	0	0.08	5	2	2	9	-0.1	1.14	1	4.17	0.9	0.18
TCGA-DU-A6S3-01	Oligodendroglioma	IDHmut-codel	0.37	0.65	0.03	0	0	0.04	0	0.34	0	0	0	0.03	0.12	0.13	0.06	0.01	0.18	0	0	0.03	0	0	0.02	61	0.2	18	2	2	40	0.07	0.79	1.95	0	0.07	3	0	3	6	0.15	0.16	0	1.93	0.43	3.1
TCGA-HT-7608-01	Oligodendroglioma	IDHmut-codel	0.24	0.49	0.27	0.01	0	0.06	0.02	0.29	0	0.04	0.02	0.05	0.05	0.02	0	0	0.06	0.01	0.03	0	0.02	0	0.05	61	0.06	24	2	2	2	0.05	0.85	1.95	0		2	0	2	4	0.16	-0.89	0	2.28	0.19	-2.6
TCGA-FG-8189-01	Astrocytoma	IDHmut-non-codel	0.06	0.2																						57	0	16													0.2	-0.23	0	2.03	0.38	-4.61
TCGA-HT-7603-01	Astrocytoma	IDHmut-non-codel	0.23	0.84	0	0	0	0.03	0.06	0.43	0.05	0.09	0	0.17	0.05	0.04	0.01	0	0	0	0.06	0.01	0	0.01	0	86	0.04	40	0	1	12	0.03	0.59	1.97	0	0.01	1	4	3	8	0.46	-1.34	0	1.42	0.53	-3.1
TCGA-DH-A7US-01	Oligodendroglioma	IDHmut-codel	0.27	0.68	0	0	0	0.05	0	0.29	0.01	0.03	0	0.03	0.23	0.08	0.01	0.02	0.14	0.02	0.02	0.02	0	0.01	0.02	50	0.06	14	2	2	17	0.06	0.74	1.94	0	0	2	0	2	4	0.51	-0.51	0	1.98	0.56	1.17
TCGA-VM-A8CH-01	Astrocytoma	IDHmut-non-codel	0.21	0.21																						49	0.02	14	1	1	7	0	0.89	2.02	0	0.01	1	0	0	1	-0.66	0.06	0	2.07	0.87	0.32
TCGA-HT-7873-01	Astrocytoma	IDHmut-non-codel	0.26	0.69	0	0	0.03	0.1	0	0.27	0.03	0.02	0	0.12	0	0.03	0.03	0.08	0	0	0.07	0.13	0	0	0.1	149	0.13	87	2	6	38	0.09	0.82	2.01	0	0.04	14	8	6	28	-0.88	-0.66	0	0.22	0.97	2.74
TCGA-FG-A4MY-01	Astrocytoma	IDHmut-non-codel	0.16	0.8	0.33	0	0	0.03	0.05	0.16	0.02	0.04	0	0.11	0.04	0.11	0.02	0	0.08	0	0	0	0	0	0	84	0.23	35	1	4	9	0.01	0.94	3.99	1	0.15	10	11	1	22	0.03	-1.62	0	0.85	0.85	-0.37
TCGA-TM-A84T-01	Astrocytoma	IDHmut-non-codel	0.06	0.59	0	0	0	0.1	0	0.33	0	0.2	0	0.11	0.1	0	0.11	0	0	0	0	0	0	0.05	0	78	0.15	31	0	0	24	0.03	0.87	2.03	0	0.07	6	3	2	11	-0.7	-0.3	0	1.18	0.89
TCGA-DB-A64L-01	Oligodendroglioma	IDHmut-codel	0.49	2.06	0.05	0.04	0	0.01	0.02	0.38	0.01	0.06	0.04	0.07	0.01	0.05	0	0	0.07	0.07	0.03	0.04	0	0	0.02	55	0.31	14	11	10	23	0.06	0.61	3.81	1	0.07	6	2	3	11	0.05	-0.17	0	-1.86	0.31	-2.51
TCGA-HW-8322-01	Oligodendroglioma	IDHmut-codel	0.12	0.61	0.15	0	0	0	0	0.27	0	0.09	0	0.09	0.14	0	0.12	0	0.09	0.04	0	0	0.01	0	0	45	0.12	12	2	7	15	0.08	0.82	3.9	1	0.03	6	4	4	14	0.42	-1.23	0	-3.87	0.51	4.58
TCGA-TM-A84Q-01	Astrocytoma	IDHmut-non-codel	0.16	0.78	0.08	0	0.04	0.13	0.07	0.25	0.04	0.05	0	0.16	0	0.06	0	0	0.01	0.01	0.04	0.04	0	0	0	106	0.2	49	2	5	23	0.02	0.7	4.03	1	0.22	7	5	2	14	-0.32	-0.2	0	1.86	0.82
TCGA-DU-A6S2-01	Oligodendroglioma	IDHmut-codel	0.13	0.39																						83	0.06	38	2	3	14	0.06	0.54	3.89	1	0	2	0	2	4	-0.71	-1.77	0	3.42	0.44	3.58
TCGA-TQ-A7RR-01	Astrocytoma	IDHmut-non-codel	0.18	0.67	0	0	0	0	0	0.39	0.06	0.03	0	0.1	0.06	0.05	0.18	0	0.07	0	0.06	0	0	0	0	67	0.25	26	5	8	13	0.05	0.55	3.87	1	0.07	9	5	2	16	-0.78	-0.36	0	1.49	0.88	-2.99
TCGA-DU-7301-01	Astrocytoma	IDHmut-non-codel	0.21	0.71	0.04	0	0	0	0	0.23	0	0.12	0	0.13	0.15	0.11	0	0.12	0	0	0	0	0.03	0.04	0.01	103	0.11	53	0	4	7	0.07	0.89	1.98	0	0.02	4	6	3	13	-0.34	-0.69	0	-3	0.91	0.29
TCGA-TQ-A7RQ-01	Oligodendroglioma	IDHmut-codel	0.23	0.62	0	0	0.05	0	0.05	0.21	0.02	0	0.04	0.07	0.09	0.06	0.14	0.18	0	0.03	0	0	0.06	0.01	0	43	0.11	5	4	3	14	0.05	0.9	2	0	0	2	0	2	4	-0.82	-1.35	0	0.17	0.42	1.18
TCGA-DU-A5TU-01	Astrocytoma	IDHmut-non-codel	0.34	1.03	0	0	0	0.04	0.04	0.19	0.03	0.07	0.03	0.13	0.11	0.1	0.03	0.06	0.01	0	0	0	0.11	0.01	0.05	88	0.23	37	3	5	33	0.1	0.81	2.04	0	0.22	8	7	6	21	-0.03	1.61	1	2.96	0.84	-0.62
TCGA-TQ-A7RW-01	Astrocytoma	IDHmut-non-codel	0.44	0.93	0.05	0	0.05	0.08	0	0.19	0	0.09	0	0.12	0.11	0.06	0.06	0	0.09	0.03	0	0.03	0	0.01	0.03	169	0.21	97	4	5	39	0.1	0.67	1.97	0	0.19	6	7	7	20	-0.23	-0.77	0	-1.49	0.87	0.44
TCGA-S9-A7QZ-01	Oligodendroglioma	IDHmut-codel	0.72	1.27	0.14	0	0.04	0	0	0.23	0	0.05	0	0.06	0.09	0.11	0	0	0.05	0	0.04	0.11	0	0.02	0.05	43	0.11	7	2	4	9	0.06	0.73	3.85	1	0.04	3	1	2	6	-0.67	-0.79	0	1.25	0.41	-0.85
TCGA-DB-A64S-01	Astrocytoma	IDHmut-non-codel	0.03	0.28	0.08	0	0	0.06	0	0.27	0.09	0.05	0	0.09	0.12	0.13	0	0.01	0	0.06	0	0	0.04	0	0	49	0	14	0	0	5	0	0.75	2	0	0.02	0	0	0	0	-0.36	0.36	0	0.6	0.85	2.2
TCGA-DB-A64U-01	Oligodendroglioma	IDHmut-codel	0.15	0.29																						65	0.06	28	2	4	34	0.09	0.78	1.95	0	0.03	3	0	3	6	0.26	-0.89	0	0.42	0.49	1.31
TCGA-S9-A7QY-01	Oligodendroglioma	IDHmut-codel	0.42	0.93	0	0	0.04	0.01	0.13	0.3	0	0	0	0.08	0.04	0	0.11	0.1	0	0	0.03	0.04	0.04	0	0.08	104	0.19	44	5	5	31	0.13	0.69	1.9	0	0.04	4	2	4	10	0.08	-1.16	0	3.12	0.47
TCGA-FG-A70Y-01	Astrocytoma	IDHmut-non-codel	0.18	0.39	0.19	0	0	0	0	0.42	0.07	0.01	0	0.05	0.18	0.03	0.02	0	0.01	0	0	0	0	0	0.03	74	0.05	33	0	1	22	0.02	0.65	2.04	0	0.02	2	5	1	8	-0.34	-0.28	0	4.72	0.89	-0.35
TCGA-HW-A5KL-01	Astrocytoma	IDHmut-non-codel	0.03	0.54	0.23	0	0	0	0	0.33	0	0.09	0	0.04	0.1	0.02	0	0.08	0	0.04	0.03	0	0	0	0.03	49	0.01	7	0	0	5	0.01	0.79	2	0	0.07	1	0	1	2	-0.76	-0.53	0	0.92	0.89
TCGA-DB-A64V-01	Oligodendroglioma	IDHmut-codel	0.27	0.74	0.16	0	0.01	0	0	0.14	0.02	0.07	0.04	0.16	0.08	0.06	0	0	0.22	0	0.01	0	0	0.03	0	83	0.08	29	2	2	26	0.06	0.54	1.94	0	0.01	3	2	2	7	0.22	-0.27	0	3.49	0.41	-1.44
TCGA-HT-8113-01	Astrocytoma	IDHmut-non-codel	0.2	0.49	0.18	0.06	0.05	0.04	0	0.14	0.06	0.06	0	0.03	0	0.02	0	0.01	0.21	0	0	0.07	0	0	0.06	45	0.08	9	1	1	31	0.06	0.34	1.94	0	0.01	1	1	1	3	0.38	-0.28	0	2.24	0.38	-5.8
TCGA-S9-A6U2-01	Oligodendroglioma	IDHmut-codel	0.19	0.6	0.11	0	0	0.01	0.05	0.21	0	0.03	0.03	0.01	0.12	0.03	0.12	0.04	0.07	0	0	0	0	0.02	0.18	57	0.1	15	2	3	19	0.08	0.77	1.92	0	0	2	0	2	4	-0.24	-0.5	0	2.36	0.39
TCGA-DU-A5TR-01	Astrocytoma	IDHmut-non-codel	0.11	1.08	0	0.03	0.05	0.05	0.03	0.21	0.04	0.08	0	0.11	0.07	0.03	0.09	0.03	0.02	0.02	0.03	0.07	0	0	0.06	65	0.1	20	5	3	24	0.04	0.73	2.04	0	0.11	6	1	3	10	0.15	0.94	0	5.4	0.92	-0.75
TCGA-HT-7602-01	Astrocytoma	IDHmut-non-codel	0.03	0.33																						73	0	28	0	0	19	0	0.47	2	0	0.03	0	0	0	0	0.14	-0.76	0	2.76	0.76	-3.28
TCGA-RY-A847-01	Oligodendroglioma	IDHmut-codel	0.12	0.43	0.24	0	0	0	0	0.36	0	0	0	0	0.04	0.09	0	0.11	0	0.05	0.12	0	0	0	0	59	0.08	16	2	2	13	0.06	0.83	1.95	0	0.01	2	0	2	4	0.22	0.13	0	2.21	0.49
TCGA-RY-A83X-01	Oligodendroglioma	IDHmut-codel	0.3	0.41	0.18	0	0	0	0	0.34	0	0.07	0.03	0.05	0.06	0.05	0.02	0	0.02	0.01	0.04	0	0.02	0	0.1	66	0.19	21	2	4	22	0.1	0.82	1.9	0	0.01	3	1	5	9	0.05	-0.38	0	1.33	0.56	3.26
TCGA-TQ-A7RO-01	Oligodendroglioma	IDHmut-codel	0.16	0.41	0	0	0.01	0	0.03	0.4	0.03	0.02	0	0	0.14	0.02	0.12	0	0.1	0	0.01	0.03	0	0	0.08	76	0.17	26	3	5	14	0.06	0.73	3.81	1	0.03	4	2	3	9	-0.65	-0.63	0	1.72	0.32
TCGA-TQ-A8XE-01	Astrocytoma	IDHmut-non-codel	0.24	1.07	0	0	0	0	0.1	0.26	0	0.01	0.02	0.12	0.02	0.21	0.05	0.01	0	0	0.07	0.1	0.01	0	0.01	135	0.14	85	2	5	36	0.09	0.91	1.94	0	0.03	7	5	6	18	-0.07	-0.33	0	1.06	0.73	2.21
TCGA-DB-A64R-01	Oligodendroglioma	IDHmut-codel	0.03	0.38	0	0	0	0.05	0.02	0.36	0.05	0.04	0	0.04	0	0.06	0.09	0	0.11	0	0.1	0.07	0	0	0	69	0.08	21	2	2	15	0.06	0.96	1.94	0	0	1	1	2	4	-0.41	-0.86	0	1.29	0.49	1.03
TCGA-HT-7902-01	Astrocytoma	IDHmut-non-codel	0.08	0.7	0	0.22	0.02	0	0.07	0.2	0	0.08	0	0.09	0.04	0.03	0.07	0.01	0.04	0.02	0.09	0	0	0	0.02	67	0.14	25	3	10	21	0.08	0.22	3.68	1	0.3	5	4	2	11	-0.11	-0.66	0	0.8	0.8	-4.67
TCGA-DB-A4XH-01	Oligodendroglioma	IDHmut-codel	0.52	0.93	0.08	0	0	0.05	0.04	0.51	0	0.05	0	0.07	0	0.02	0	0	0.12	0.01	0.02	0.01	0	0.01	0.01	67	0.9	21	2	2	24	0.06	0.85	1.95	0	0.23	1	1	2	4	-0.28	-0.64	0	1.49	0.5	-0.47
TCGA-DU-A5TS-01	Astrocytoma	IDHmut-non-codel	0.35	0.96	0.12	0.14	0	0	0	0.25	0	0.05	0.04	0.08	0.03	0.03	0.1	0.02	0.09	0.01	0.02	0	0	0.02	0.01	116	0.33	64	2	5	31	0.07	0.78	1.97	0	0.11	7	2	3	12	-0.03	0.29	0	2.81	0.83	-1.96
TCGA-E1-A7Z6-01	Astrocytoma	IDHmut-non-codel	0.24	0.51	0	0.06	0.01	0.08	0	0.26	0	0.12	0	0.08	0	0.12	0.1	0	0	0	0.06	0.08	0	0	0.03	63	0.03	17	1	2	15	0.02	0.63	4.02	1	0.01	3	3	2	8	-0.93	-2.55	0	2.43	0.84	-0.57
TCGA-S9-A6U5-01	Oligodendroglioma	IDHmut-codel	0.27	0.41	0	0	0	0.04	0	0.33	0	0	0	0.16	0.14	0	0.07	0	0.03	0.02	0.08	0.07	0.03	0	0.02	46	0.05	9	2	2	12	0.06	0.84	1.94	0	0	2	0	2	4	0.15	-0.08	0	2.86	0.46	0.6
TCGA-R8-A6MO-01	Oligodendroglioma	IDHmut-codel	0.3	0.68	0	0	0	0.01	0.09	0.25	0.02	0.03	0	0.09	0.11	0	0.14	0	0.08	0.01	0.1	0	0.03	0.01	0.03	76	0.06	26	2	2	26	0.06	0.74	1.94	0	0.01	2	2	2	6	-0.21	-0.44	0	2.79	0.4	0.03
TCGA-TQ-A7RN-01	Oligodendroglioma	IDHmut-codel	0.14	0.66	0	0	0.08	0.02	0	0.35	0.02	0.04	0	0.04	0.15	0.08	0.01	0.03	0	0	0.04	0.03	0	0	0.1	51	0.11	10	2	2	16	0.06	0.88	1.94	0	0.13	2	0	3	5	-0.31	-0.84	0	-1.26	0.59	2.24
TCGA-TQ-A7RU-01	Oligodendroglioma	IDHmut-codel	0.23	0.7	0	0.01	0	0.02	0.01	0.35	0.01	0.01	0	0.06	0	0.06	0.12	0.1	0.03	0.07	0.06	0.08	0	0.02	0	49	0.19	10	2	2	10	0.06	0.94	1.95	0	0.08	2	0	2	4	-0.13	-0.68	0	0.77	0.39
TCGA-TM-A7CA-01	Astrocytoma	IDHmut-non-codel	0.27	0.82	0	0.06	0.05	0.04	0	0.17	0	0.08	0	0.27	0.02	0.03	0.09	0.05	0	0.01	0.04	0	0.06	0.01	0.01	37	0.06	4	1	2	9	0.02	0.67	2.02	0	0.05	4	3	1	8	-0.07	-0.47	0	-0.7	0.91
TCGA-S9-A6TY-01	Oligodendroglioma	IDHmut-codel	0.24	0.49	0	0	0.04	0.03	0	0.24	0	0.03	0.08	0.06	0.09	0.16	0.19	0	0.02	0	0.01	0	0.02	0	0.04	63	0.22	15	8	9	30	0.11	0.83	2.1	0	0.06	3	1	4	8	0.35	-0.58	0	-1.12	0.5	1.92
TCGA-HW-7495-01	Oligodendroglioma	IDHmut-codel	0.09	0.44	0.21	0	0	0	0.01	0.31	0.01	0.01	0	0.13	0	0	0	0	0.26	0	0	0.04	0	0	0.02	44	0.08	10	2	3	2	0.05	0.72	1.97	0	0.01	2	1	2	5	-0.08	-1.32	0	1.37	0.43	-1.78
TCGA-HT-7881-01	Oligodendroglioma	IDHmut-codel	0.2	0.29																						89	0.06	41	2	2	12	0.06	0.43	1.94	0	0	2	0	2	4	0.08	-0.99	0	2.28	0.6	-3.19
TCGA-S9-A7IQ-01	Oligodendroglioma	IDHmut-codel	0.03	0.47	0.01	0	0	0	0.04	0.4	0	0	0	0.06	0.02	0.03	0.23	0.03	0.06	0	0.05	0	0.02	0	0.05	63	0.12	19	4	3	17	0.06	0.5	1.99	0	0	1	1	2	4	0.31	-0.2	0	4.45	0.42	-1.62
TCGA-DB-5280-01	Astrocytoma	IDHmut-non-codel	0.11	0.51	0.07	0	0	0	0.1	0.19	0	0.07	0	0.01	0.11	0.07	0.09	0.16	0.03	0	0.02	0.07	0	0	0	46	0.03	13	0	1	19	0.03	0.87	1.97	0	0	1	1	1	3	-0.43	-1.12	0	-0.83	0.94	1.16
TCGA-FG-A710-01	Oligodendroglioma	IDHmut-codel	0.41	0.79	0.24	0	0	0.02	0	0.29	0	0.05	0	0.15	0.01	0.09	0	0.06	0.02	0.01	0.05	0.01	0	0	0	79	0.06	30	2	2	21	0.06	0.83	1.95	0	0	1	1	2	4	0.8	0.41	0	0.28	0.44	2.69
TCGA-E1-A7YW-01	Astrocytoma	IDHmut-non-codel	0.21	0.54	0.48	0	0	0	0	0.2	0	0.02	0	0	0.15	0.05	0.02	0.01	0	0	0	0.01	0	0	0.03	46	0.07	10	2	4	11	0.01	0.57	4.04	1	0.12	7	2	0	9	-0.67	-0.71	0	1.37	0.93	-4.55
TCGA-FG-5965-01	Astrocytoma	IDHmut-non-codel	0.32	1.03	0.1	0	0	0.05	0	0.22	0.03	0.08	0	0.13	0.06	0.01	0.16	0	0.09	0	0	0.05	0	0	0.03	87	0.08	38	2	6	14	0.04	0.58	3.95	1	0	7	3	4	14	0.43	-0.36	0	-0.65	0.92	-1.5
TCGA-S9-A6TZ-01	Astrocytoma	IDHmut-non-codel	0.49	0.64	0.13	0	0	0.04	0	0.18	0	0.09	0	0.1	0.06	0.09	0.01	0	0.09	0.02	0.03	0.09	0	0.02	0.03	61	0.06	18	1	2	24	0.05	0.72	3.91	1	0.01	4	2	2	8	-0.65	-2.37	0	0.49	0.72
TCGA-DU-A7TC-01	Astrocytoma	IDHmut-non-codel	0.26	0.62	0.09	0	0	0.03	0.01	0.34	0	0.01	0	0.11	0.04	0.11	0.03	0.01	0	0	0	0.2	0.02	0	0	213	0.13	168	2	4	35	0.06	0.64	3.88	1	0.15	5	5	4	14	0.28	0.59	0	1.69	0.72
TCGA-WY-A85D-01	Astrocytoma	IDHmut-non-codel	0.32	0.91	0.05	0	0	0.04	0.03	0.22	0.02	0.09	0	0.03	0	0.08	0.13	0	0.07	0.02	0.07	0.01	0.06	0	0.05	69	0.1	27	0	2	29	0.07	0.87	1.95	0	0.05	5	9	4	18	-0.25	-0.26	0	3.35	0.92	-1.53
TCGA-HT-8018-01	Astrocytoma	IDHmut-non-codel	0.06	0.51	0.16	0	0	0	0.07	0.27	0.01	0.11	0	0.12	0.04	0	0	0.04	0.02	0.01	0	0	0.04	0.03	0.06	36	0.05	5	3	5	9	0.02	0.25	3.91	1	0.2	2	2	1	5	-0.08	0.43	0	2.09	0.6	-5.03
TCGA-FG-A4MT-01	Astrocytoma	IDHmut-non-codel	0.09	0.46	0.26	0.1	0.01	0	0.03	0.21	0	0	0	0	0	0.13	0.06	0	0.05	0.04	0.07	0	0	0	0.04	64	0.13	18	1	5	25	0.07	0.88	3.9	1	0.11	5	2	4	11	0.3	-0.48	0	0.22	0.71	1.54
TCGA-S9-A6WH-01	Oligodendroglioma	IDHmut-codel	0.56	1.71	0.17	0	0	0.02	0	0.21	0	0.07	0.01	0.02	0.07	0.05	0.07	0	0.1	0.03	0.03	0.06	0.01	0	0.08	87	0.27	36	10	7	11	0.06	0.86	3.91	1	0.23	4	0	2	6	0.18	-1.32	0	0.69	0.3	2.39
TCGA-VM-A8CE-01	Oligodendroglioma	IDHmut-codel	0.09	0.3	0.03	0	0	0.12	0.11	0.23	0	0.03	0	0.1	0.06	0.11	0	0.04	0	0	0.04	0.09	0	0.04	0	57	0.06	16	2	2	13	0.06	0.79	1.95	0	0.01	2	0	2	4	0.08	-0.46	0	3.14	0.57	0.46
TCGA-EZ-7264-01	Oligodendroglioma	IDHmut-codel	0.24	0.76	0.46	0	0	0	0	0.27	0.03	0.07	0	0.02	0.03	0.06	0	0	0.03	0	0	0	0	0	0	48	0.95	8	5	5	8	0.18	0.97	1.82	0	0.06	4	1	4	9	-0.21	-1.35	0	-2.89	0.36	1.62
TCGA-WY-A859-01	Astrocytoma	IDHmut-non-codel	0.12	0.8	0.05	0	0.03	0	0.09	0.07	0.03	0.09	0.04	0.2	0.05	0.05	0	0	0.07	0.1	0.01	0.07	0.04	0	0	149	0.25	99	2	4	84	0.13	0.79	1.89	0	0.04	9	4	6	19	0.2	0.27	0	2.83	0.74
TCGA-TQ-A7RJ-01	Astrocytoma	IDHmut-non-codel	0.35	0.84	0	0	0	0.1	0.01	0.29	0	0.08	0	0.08	0.04	0.09	0	0.04	0.01	0.03	0.04	0.13	0.04	0	0.01	67	0.07	24	0	2	10	0.01	0.52	3.96	1	0.14	4	4	0	8	-0.5	0.12	0	1.06	0.87
TCGA-TM-A84L-01	Astrocytoma	IDHmut-non-codel	0.12	0.61	0.04	0	0.1	0	0.07	0.3	0.04	0.06	0.01	0.05	0.02	0.13	0	0.04	0.04	0	0	0	0	0	0.08	80	0.04	24	0	1	21	0.04	0.67	1.97	0	0	1	3	2	6	-0.53	-0.34	0	2.77	0.88
TCGA-FG-6691-01	Astrocytoma	IDHmut-non-codel	0.09	0.32																						64	0.09	27	3	2	4	0	0.83	2.1	0	0.03	1	1	0	2	-0.74	-0.93	0	-2.1	0.88	5.88
TCGA-HW-7489-01	Astrocytoma	IDHmut-non-codel	0.18	0.53	0	0.06	0	0	0.07	0.38	0.12	0	0	0	0.01	0.08	0	0.03	0.01	0	0.02	0.15	0	0.01	0.05	89	0.08	42	0	2	19	0	0.51	3.94	1	0.12	3	6	0	9	0.41	0.19	0	2.57	0.7	-3.42
TCGA-DU-7306-01	Astrocytoma	IDHmut-non-codel	0.36	1.57	0	0	0.02	0.07	0.02	0.26	0	0.13	0	0.08	0.03	0	0.14	0	0.08	0	0.04	0.1	0.01	0.02	0	114	0.11	56	1	5	8	0.03	0.85	2.09	0	0.04	7	5	2	14	-0.68	-0.44	0	1.25	0.92	1.25
TCGA-FG-6690-01	Astrocytoma	IDHmut-non-codel	0.2	0.8	0.07	0	0	0.03	0	0.28	0.02	0	0	0.1	0	0	0.13	0.02	0.14	0	0.07	0.11	0.04	0	0	95	0.05	44	0	1	5	0	0.52	2.02	0	0.07	2	1	0	3	-0.7	-0.85	0	-0.19	0.87	-1.06
TCGA-WY-A85A-01	Astrocytoma	IDHmut-non-codel	0.18	0.37	0	0.04	0	0.03	0.03	0.26	0.05	0	0.08	0.05	0.12	0.03	0.01	0.01	0.2	0.03	0	0	0	0	0.08	85	0.06	38	1	2	17	0.01	0.78	2.03	0	0.03	0	0	1	1	-0.32	-0.69	0	2.15	0.87
TCGA-TQ-A7RK-01	Astrocytoma	IDHmut-non-codel	0.22	0.47	0	0	0.02	0.07	0.02	0.3	0.03	0.05	0.02	0.07	0.16	0.1	0	0	0.05	0	0.02	0.04	0.01	0	0.02	97	0.11	41	1	2	24	0.04	0.65	2	0	0.06	8	4	2	14	-0.12	-0.33	0	-0.36	0.87	0.57
TCGA-DU-A7TG-01	Astrocytoma	IDHmut-non-codel	0.09	0.27																						39	0.09	5	2	3	2	0	0.5	3.94	1	0	1	1	0	2	0.36	-0.06	0	3.15	0.33	-4.23
TCGA-DB-5279-01	Oligodendroglioma	IDHmut-codel	0.53	0.99	0.18	0	0	0.03	0	0.24	0.01	0.01	0	0.04	0.03	0.16	0	0.01	0.13	0.05	0	0.04	0	0	0.06	73	0.95	25	12	12	3	0.05	0.83	3.54	1		2	0	2	4	-0.61	-2.26	0	-0.39	0.62	-1.33
TCGA-HT-7681-01	Oligodendroglioma	IDHmut-codel	0.15	0.32																						49	0.07	9	2	2	15	0.06	0.73	1.94	0	0	2	0	2	4	0.52	-0.19	0	3.21	0.44	-1.57
TCGA-HW-7487-01	Oligodendroglioma	IDHmut-codel	0.18	0.39	0.2	0	0	0	0.05	0.26	0	0.12	0	0.01	0.03	0.08	0.03	0.12	0.07	0	0.01	0	0	0	0.01	49	0.12	14	4	4	3	0.05	0.56	3.82	1	0.01	2	0	2	4	-0.15	-1.27	0	1.08	0.36	-1.01
TCGA-HW-7490-01	Astrocytoma	IDHmut-non-codel	0.51	1.02	0.09	0	0.01	0.01	0.02	0.23	0	0.09	0	0	0	0.18	0	0.1	0.07	0.01	0.02	0.1	0	0.01	0.05	74	0.05	30	1	2	5	0.01	0.86	2.02	0	0.01	1	0	0	1	-0.31	-0.27	0	2	0.9	1.72
TCGA-WY-A85B-01	Astrocytoma	IDHmut-non-codel	0.09	0.36	0	0.02	0.01	0	0	0.22	0	0.06	0	0.01	0.03	0.13	0.1	0.1	0	0.02	0.11	0.14	0.04	0	0.01	122	0.23	68	0	0	12	0.01	0.87	2	0	0.15	3	0	1	4	-0.46	0.31	0	-2.25	0.88	0.98
TCGA-VM-A8C8-01	Astrocytoma	IDHmut-non-codel	0.38	0.89	0.04	0	0.11	0.07	0	0.31	0	0	0.01	0.06	0	0.06	0.02	0	0.08	0.05	0.09	0	0.03	0	0.08	133	0.33	72	10	12	78	0.23	0.37	1.87	0	0.05	7	6	5	18	-0.51	-0.34	0	1.89	0.84	1.9
TCGA-DB-A4X9-01	Astrocytoma	IDHmut-non-codel	0.19	0.74	0	0.02	0.08	0	0.01	0.18	0	0.04	0.02	0.03	0.08	0	0.16	0.15	0	0	0.08	0.03	0.08	0	0.03	44	0.1	8	4	2	8	0.01	0.84	2.1	0	0	2	1	1	4	-0.17	-0.76	0	3.74	0.88	2.08
TCGA-DB-A4XC-01	Astrocytoma	IDHmut-non-codel	0.13	0.52																						82	0.02	42	0	3	14	0.03	0.67	2	0	0.01	5	3	2	10	-0.72	-1.05	0	-0.44	0.87	-0.46
TCGA-WY-A85C-01	Astrocytoma	IDHmut-non-codel	0.15	0.79	0.11	0.16	0.05	0.03	0	0.34	0	0.02	0	0.17	0	0	0.06	0.03	0	0	0.03	0	0	0	0	135	0.05	75	0	2	23	0.04	0.87	1.98	0	0	3	4	2	9	-0.4	-1.02	0	-0.1	0.82	2.73
TCGA-CS-6667-01	Astrocytoma	IDHmut-non-codel	0.21	0.64	0.21	0	0.07	0.08	0	0.19	0	0	0	0.01	0.02	0.1	0.07	0.1	0.07	0	0	0.06	0	0	0.01	81	0.07	28	1	1	2	0	0.73	2.01	0	0.03	1	0	0	1	-0.66	-0.71	0	1.39	0.81
TCGA-TM-A7C4-01	Astrocytoma	IDHmut-non-codel	0.25	1.11	0.01	0	0.04	0.06	0.05	0.27	0	0.09	0	0.09	0.01	0.13	0.01	0	0.07	0.03	0.04	0.09	0	0	0.01	72	0.09	22	1	4	22	0.07	0.68	1.98	0	0.01	5	4	3	12	0.19	-0.2	0	1.25	0.78
TCGA-FG-A711-01	Astrocytoma	IDHmut-non-codel	0.27	0.88	0	0	0	0	0	0.29	0	0.03	0.02	0.05	0.08	0	0.15	0.02	0.02	0.01	0.05	0.11	0.13	0	0.04	61	0.06	20	1	3	15	0.04	0.74	2	0	0.02	6	5	3	14	0.42	0.02	0	4.94	0.86
TCGA-DU-6395-01	Astrocytoma	IDHmut-non-codel	0.27	0.67	0.25	0	0.12	0.03	0	0.11	0.06	0	0	0.11	0.1	0.14	0	0.04	0	0	0	0	0.02	0	0.02	75	0.1	28	3	3	9	0.02	0.88	2.06	0	0.02	5	3	1	9	-0.36	0.07	0	0.16	0.92	2.55
TCGA-TM-A7C5-01	Oligodendroglioma	IDHmut-codel	0.12	0.72	0.13	0	0	0	0.04	0.22	0.03	0	0	0.07	0.07	0.02	0	0	0.17	0	0.13	0.07	0.01	0	0.05	45	0.79	9	4	4	34	0.15	0.89	1.85	0	0.08	2	0	3	5	0.2	-0.17	0	-0.82	0.32	3.34
TCGA-CS-6668-01	Oligodendroglioma	IDHmut-codel	0.2	0.46	0.18	0	0	0	0	0.1	0	0.04	0	0.05	0.14	0.16	0.09	0.12	0.1	0	0.02	0	0	0	0	63	0.17	24	2	4	6	0.08	0.98	1.95	0	0	4	1	3	8	-0.25	-2.07	0	-3.08	0.38	1.52
TCGA-HT-7858-01	Astrocytoma	IDHmut-non-codel	0.17	0.41	0.1	0	0	0.19	0	0.19	0.05	0.02	0	0	0.03	0.01	0	0	0.15	0.05	0.04	0.06	0.1	0	0	57	0.02	21	1	0	11	0.02	0.61	1.98	0	0.07	2	2	3	7	-0.45	-0.55	0	-1.68	0.88	0.45
TCGA-W9-A837-01	Oligodendroglioma	IDHmut-codel	0.24	0.77	0.1	0	0.02	0.09	0.07	0.16	0	0.03	0	0.04	0.04	0.15	0	0.11	0	0.05	0.07	0	0.01	0.02	0.04	56	0.1	13	2	2	17	0.06	0.81	1.94	0	0.03	1	1	2	4	-0.1	-0.76	0	3.02	0.57	-0.27
TCGA-FG-5964-01	Oligodendroglioma	IDHmut-codel	0.43	0.85	0.07	0	0	0.01	0	0.2	0	0.05	0.02	0.1	0.15	0.11	0.09	0	0.04	0	0	0.04	0.07	0	0.04	72	0.18	25	4	6	8	0.17	0.64	1.85	0	0	4	2	4	10	0.59	0.11	0	1.72	0.42	-1.83
TCGA-HT-7610-01	Astrocytoma	IDHmut-non-codel	0.16	0.47																						60	0.04	16	0	2	3	0.01	0.61	2.03	0	0.03	3	2	1	6	-0.07	-0.99	0	-0.5	0.7	-2.45
TCGA-HW-7486-01	Oligodendroglioma	IDHmut-codel	0.18	0.21																						41	0.05	8	2	2	2	0.05	0.56	1.95	0	0	2	0	2	4	0.43	-0.78	0	-0.07	0.55	2.07
TCGA-HT-7611-01	Astrocytoma	IDHmut-non-codel	0.14	0.81	0	0	0	0	0.09	0.28	0	0.04	0	0.07	0.06	0.07	0.08	0.01	0.04	0.03	0.13	0.04	0.02	0.05	0.02	123	0.05	74	1	4	20	0.03	0.65	3.95	1	0.04	4	4	1	9	-0.55	-0.71	0	-0.12	0.93	-1.98
TCGA-CS-4944-01	Astrocytoma	IDHmut-non-codel	0.09	0.55	0.23	0	0	0	0.19	0.16	0	0.03	0	0.17	0	0.12	0.02	0	0.03	0.06	0	0	0	0	0	65	0.06	20	1	1	5	0.06	0.74	1.94	0	0	2	3	2	7	0.4	-1.23	0	3.18	0.57	-2.22
TCGA-TQ-A7RV-01	Astrocytoma	IDHmut-non-codel	0.17	0.64	0	0	0	0	0.09	0.34	0.03	0.06	0.01	0.01	0.09	0	0	0.09	0.09	0	0.04	0.09	0	0.03	0	135	0.05	77	1	5	26	0.02	0.58	2.04	0	0.11	7	1	1	9	-0.55	-0.79	0	1.62	0.89	-0.92
TCGA-DU-7007-01	Astrocytoma	IDHmut-non-codel	0.39	0.97	0.22	0	0	0.01	0.07	0.25	0.01	0.14	0.02	0.04	0.03	0	0	0.01	0.17	0.03	0	0	0	0	0.01	60	0.49	15	2	9	8	0.1	0.84	1.97	0	0.17	7	3	5	15	-0.76	0.28	0	-3.6	0.89	0.02
TCGA-HT-8013-01	Astrocytoma	IDHmut-non-codel	0.09	0.75	0.28	0	0	0.01	0	0.3	0	0.05	0.02	0.07	0.03	0.09	0.01	0	0.07	0	0.01	0	0.02	0.03	0	40	0.18	5	4	2	7	0	0.84	2.1	0	0.01	1	1	0	2	-0.18	0.04	0	-1.12	0.84	-1.38
TCGA-TM-A7CF-01	Astrocytoma	IDHmut-non-codel	0.12	0.98	0	0	0.16	0.02	0.01	0.37	0.06	0.05	0	0.06	0.11	0.03	0	0	0.03	0.02	0.05	0.02	0.01	0	0.01	283	0.13	191	2	4	70	0.04	0.64	3.94	1	0.31	3	5	1	9	-0.14	-0.62	0	2.8	0.79
TCGA-DU-6399-01	Astrocytoma	IDHmut-non-codel	0.52	1.31	0.03	0	0.08	0	0	0.19	0	0.06	0.02	0.13	0.13	0.01	0.15	0.04	0.05	0.02	0.03	0.01	0.02	0.03	0	123	0.15	67	0	6	0	0	0.69	4	1	0.29	6	5	0	11	0.25	-0.32	0	-3.77	0.9	-0.72
TCGA-HW-7491-01	Oligodendroglioma	IDHmut-codel	0.15	0.42																						106	0.95	48	6	5	7	0.19	0.93	1.81	0	0.01	3	0	3	6	-0.29	-1.92	0	-2.14	0.4	0.03
TCGA-E1-A7Z3-01	Astrocytoma	IDHmut-non-codel	0.33	0.56	0.15	0	0	0.07	0	0.16	0	0.05	0	0.19	0.04	0.02	0.08	0.02	0	0.01	0.02	0.02	0.11	0	0.05	62	0.07	18	1	3	7	0.01	0.5	4.08	1	0.12	2	2	1	5	-0.33	0.23	0	4.77	0.65	-1.24
TCGA-HT-7480-01	Oligodendroglioma	IDHmut-codel	0.24	0.63	0.15	0	0	0	0.16	0.36	0	0.04	0	0	0.04	0.09	0	0.03	0.03	0.03	0	0.04	0.03	0.01	0	50	0.22	13	2	3	4	0.08	0.89	1.92	0	0.06	2	0	2	4	0.02	-1.17	0	0.48	0.58	-4.69
TCGA-E1-5318-01	Oligodendroglioma	IDHmut-codel	0.08	0.95	0.04	0.05	0	0.06	0.03	0.19	0	0.01	0	0.08	0.11	0.07	0.08	0.1	0.06	0.07	0	0	0	0.02	0.04	113	0.08	48	2	3	3	0.05	0.78	3.92	1	0	2	0	2	4	-0.17	-0.25	0	-1.9	0.38	2.03
TCGA-DU-A7TA-01	Astrocytoma	IDHmut-non-codel	0.19	0.9	0	0	0.01	0.11	0	0.21	0.02	0.06	0	0.01	0.24	0.1	0.15	0	0.01	0.05	0	0	0	0.02	0.01	204	0.33	140	8	12	28	0.04	0.75	3.94	1	0.05	8	12	4	24	-0.04	-0.66	0	0.4	0.91	3.32
TCGA-S9-A6WI-01	Astrocytoma	IDHmut-non-codel	0.14	0.52	0	0	0	0	0	0.34	0.08	0.05	0.04	0	0.17	0.02	0.11	0	0.06	0	0	0.04	0.01	0.05	0.04	37	0.01	2	2	2	12	0.07	0.25	1.91	0	0.05	0	4	3	7	0.33	-0.34	0	4.08	0.41
TCGA-S9-A6TU-01	Astrocytoma	IDHmut-non-codel	0.15	0.46	0.08	0	0	0.04	0.06	0.23	0	0.04	0.02	0.05	0.02	0	0.32	0	0.01	0	0.02	0.01	0.05	0	0.05	69	0.02	25	1	1	5	0.01	0.71	4.02	1	0.02	3	2	1	6	-0.6	-0.07	0	2.74	0.87	1.66
TCGA-DU-6401-01	Astrocytoma	IDHmut-non-codel	0.12	0.7	0	0	0	0.01	0.06	0.18	0	0.07	0.01	0.12	0.09	0.01	0.15	0.16	0	0.05	0.1	0	0	0	0	93	0.18	35	2	6	14	0.16	0.38	1.87	0	0.07	3	5	5	13	-0.8	-0.1	0	0.63	0.92	2.57
TCGA-R8-A6MK-01	Oligodendroglioma	IDHmut-codel	0.4	0.65	0.07	0	0.2	0	0	0.12	0	0	0.09	0.06	0.05	0.08	0.09	0.13	0.11	0	0	0	0	0	0	51	0.08	6	2	3	13	0.07	0.71	3.86	1	0	2	2	3	7	0.21	-0.43	0	0.32	0.47	1.87
TCGA-DU-7015-01	Astrocytoma	IDHmut-non-codel	0.15	0.84	0.1	0	0	0.05	0.02	0.23	0	0	0.01	0.13	0.01	0.08	0.13	0.05	0.07	0	0	0.01	0.07	0	0.05	123	0.15	63	3	5	9	0.01	0.32	4.22	1	0.17	7	6	0	13	-0.37	-0.7	0	-2.09	0.91	-1.02
TCGA-DB-5278-01	Oligodendroglioma	IDHmut-codel	0	0.2																						59	0.06	17	2	2	3	0.05	0.78	1.95	0	0	2	0	2	4	-0.01	-0.62	0	2.63	0.51	-0.05
TCGA-DU-7294-01	Oligodendroglioma	IDHmut-codel	0.44	0.63	0.42	0	0	0	0.02	0.25	0	0.1	0	0.08	0	0	0	0	0	0.1	0	0	0	0	0.03	75	0.23	31	4	3	8	0.14	0.93	1.88	0	0.05	4	2	3	9	-0.07	-1.3	0	-2.98	0.41	3.67
TCGA-DU-6407-01	Astrocytoma	IDHmut-non-codel	0.27	0.58	0.33	0	0	0.04	0	0.25	0	0	0.01	0.1	0	0	0	0.03	0.05	0.04	0.04	0	0.07	0.02	0.01	79	0.23	31	6	4	15	0.05	0.8	2.08	0	0.1	5	6	1	12	-0.13	-0.26	0	-2.12	0.94	-0.18
TCGA-DU-A6S6-01	Oligodendroglioma	IDHmut-codel	0.13	0.38																						83	0.15	34	2	3	10	0.06	0.86	1.97	0	0.04	3	1	2	6	0.36	-0.57	0	4.37	0.53
TCGA-E1-5319-01	Oligodendroglioma	IDHmut-codel	0.37	0.89	0.05	0	0	0.02	0	0.31	0.02	0.01	0	0.08	0.1	0.16	0.03	0.01	0.19	0	0	0.02	0	0	0	61	0.06	16	2	2	4	0.06	0.7	1.94	0	0	1	2	3	6	-0.3	-0.74	0	1.36	0.3	1.18
TCGA-HT-7481-01	Oligodendroglioma	IDHmut-codel	0.21	0.68	0.04	0	0	0.08	0	0.33	0	0.04	0	0.11	0	0	0.26	0	0.08	0.01	0.04	0	0	0	0	57	0.05	16	2	2	7	0.05	0.58	1.95	0	0	2	0	2	4	0.83	-0.69	0	-2.99	0.52	1.75
TCGA-S9-A6U8-01	Astrocytoma	IDHmut-non-codel	0.08	0.44	0.13	0	0.05	0.1	0	0.17	0	0.06	0	0.1	0.09	0	0.03	0.07	0	0	0.09	0	0.1	0	0	55	0	19	0	1	3	0.01	0.58	4	1	0	1	0	1	2	-0.75	-0.3	0	0.82	0.81
TCGA-S9-A7R7-01	Astrocytoma	IDHmut-non-codel	0.14	0.55	0	0	0.16	0	0	0.28	0	0	0	0	0.08	0.13	0.08	0.09	0	0	0.06	0.1	0	0	0.02	87	0.1	42	3	5	32	0.09	0.45	3.82	1	0.08	6	8	5	19	-0.95	0.78	0	1	0.78
TCGA-S9-A7R3-01	Astrocytoma	IDHmut-non-codel	0.17	0.67	0.23	0	0	0	0	0.25	0	0	0.02	0.09	0.06	0.08	0	0.01	0.04	0.11	0.02	0.05	0	0	0.05	179	0.06	122	0	4	70	0.04	0.74	3.91	1	0.02	5	5	2	12	-0.13	-1.54	0	0.49	0.77
TCGA-DU-7011-01	Astrocytoma	IDHmut-non-codel	0.12	0.47	0	0	0	0	0	0.36	0	0.04	0	0.05	0.21	0.18	0.01	0.02	0	0	0.02	0	0.04	0.05	0	53	0.05	12	2	3	2	0.02	0.24	2.06	0	0.02	0	1	1	2	-0.37	0.25	0	-0.05	0.79	0.34
TCGA-CS-4938-01	Astrocytoma	IDHmut-non-codel	0.14	0.37	0.04	0	0.04	0	0.03	0.24	0.03	0.09	0.01	0.15	0	0.13	0.09	0	0.06	0	0.05	0.01	0	0	0.02	76	0.07	28	1	2	10	0.02	0.79	2	0	0.03	3	1	1	5	-0.08	-0.53	0	0.23	0.93
TCGA-HT-7604-01	Astrocytoma	IDHmut-non-codel	0.39	1.14	0	0	0	0.05	0.04	0.28	0.02	0.09	0	0.13	0.07	0.05	0.05	0.13	0	0.02	0.03	0	0	0	0.03	109	0.11	49	1	2	13	0.01	0.95	2.03	0	0.99	3	4	1	8	-0.7	-1.07	0	-4.81	0.95	0.06
TCGA-S9-A6UB-01	Oligodendroglioma	IDHmut-codel	0.28	0.53	0.16	0	0	0.02	0	0.32	0	0.05	0	0.09	0.03	0.02	0	0.09	0.07	0	0.07	0.02	0.03	0	0.04	77	0.13	34	3	3	26	0.08	0.89	1.92	0	0.01	4	1	4	9	-0.32	-1.51	0	-1.92	0.4
TCGA-E1-5322-01	Astrocytoma	IDHmut-non-codel	0.16	0.6	0.04	0	0	0.09	0.03	0.28	0	0.06	0	0.08	0.2	0.11	0	0	0.07	0	0	0.02	0	0.01	0.02	72	0.22	30	2	5	9	0.06	0.74	3.87	1	0.22	5	3	4	12	0.77	0.11	0	-2.69	0.92	3.7
TCGA-S9-A6WE-01	Oligodendroglioma	IDHmut-codel	0.08	0.28																						83	0.07	29	2	2	15	0.06	0.88	1.94	0	0	2	0	2	4	-0.37	-0.5	0	3.04	0.43	0.19
TCGA-E1-A7Z4-01	Astrocytoma	IDHmut-non-codel	0.15	0.47	0.27	0	0	0.03	0	0.16	0	0.04	0	0.04	0	0.06	0.11	0	0.16	0.04	0	0	0	0.1	0	64	0.1	22	1	2	19	0.04	0.72	3.91	1	0.19	4	4	3	11	0.03	-0.03	0	3.01	0.89
TCGA-E1-A7YY-01	Astrocytoma	IDHmut-non-codel	0.09	0.18																						47	0.07	10	2	2	19	0.07	0.18	1.94	0	0.07	2	4	3	9	0.29	-0.07	0	2.69	0.44	-2.73
TCGA-DU-7009-01	Oligodendroglioma	IDHmut-codel	0.06	0.52	0.16	0	0	0.03	0.1	0.21	0	0	0	0.1	0.12	0.01	0	0	0.12	0	0.04	0.09	0	0	0.02	75	0.11	29	4	3	4	0.08	0.84	1.93	0	0.01	2	2	2	6	0.29	-0.62	0	-2.05	0.48	0.61
TCGA-DU-7008-01	Astrocytoma	IDHmut-non-codel	0.41	0.68	0.05	0	0	0.01	0	0.2	0	0	0.05	0.03	0.06	0.02	0.12	0	0.04	0.13	0.06	0.14	0	0.02	0.06	110	0.14	56	0	1	13	0.01	0.83	2.05	0	0.12	3	2	0	5	0.24	-0.61	0	-2.12	0.87	3.21
TCGA-S9-A7R1-01	Oligodendroglioma	IDHmut-codel	0.06	0.5	0.12	0	0	0	0	0.23	0	0.01	0	0.04	0.14	0.05	0.09	0.08	0.09	0.02	0.02	0	0.09	0	0	47	0.16	8	6	5	26	0.08	0.76	3.95	1	0.06	7	4	4	15	-0.12	-1.97	0	1.09	0.5	1.07
TCGA-HT-7483-01	Astrocytoma	IDHmut-non-codel	0.09	0.48																						84	0.04	33	1	2	10	0.02	0.8	2.01	0	0.01	4	3	2	9	0.08	-0.31	0	-3.11	0.88	0.14
TCGA-DU-5870-01	Oligodendroglioma	IDHmut-codel	0.16	0.37	0.06	0	0	0.06	0	0.29	0	0.01	0.08	0.06	0.07	0.16	0.09	0	0.01	0.05	0	0	0.03	0.01	0.04	55	0.09	15													0.07	-0.46	0	0.96	0.43	2.34

## Sheet: Table S4
Table S4. Relative abundance of DNA damage repair related pathways in the TCGA dataset
ID	TCGA-E1-5319-01	TCGA-HT-A74L-01	TCGA-DB-A4XA-01	TCGA-HT-7480-01	TCGA-S9-A7R1-01	TCGA-FG-A710-01	TCGA-DU-A6S6-01	TCGA-HW-7486-01	TCGA-FG-7634-01	TCGA-HT-8010-01	TCGA-HT-7605-01	TCGA-HT-7608-01	TCGA-W9-A837-01	TCGA-TM-A7C5-01	TCGA-S9-A7QY-01	TCGA-P5-A5ET-01	TCGA-P5-A77X-01	TCGA-FG-A6IZ-01	TCGA-S9-A6U5-01	TCGA-TQ-A7RG-01	TCGA-QH-A6X5-01	TCGA-RY-A847-01	TCGA-FG-A60K-01	TCGA-S9-A6TY-01	TCGA-S9-A7IQ-01	TCGA-TQ-A7RQ-01	TCGA-HT-7467-01	TCGA-HT-7681-01	TCGA-TQ-A7RN-01	TCGA-EZ-7264-01	TCGA-HT-8012-01	TCGA-DB-A64R-01	TCGA-DB-5278-01	TCGA-HT-7881-01	TCGA-VM-A8CE-01	TCGA-HW-7487-01	TCGA-HW-7491-01	TCGA-FG-A6J1-01	TCGA-TM-A84R-01	TCGA-QH-A65V-01	TCGA-HT-7695-01	TCGA-HW-7495-01	TCGA-HT-7481-01	TCGA-DU-5874-01	TCGA-FG-7641-01	TCGA-R8-A6MK-01	TCGA-S9-A7J1-01	TCGA-P5-A5F0-01	TCGA-R8-A73M-01
Base Excision Repair (BER)	9.16529	9.21511	9.23225	9.19169	9.18681	9.36663	9.05276	9.42246	9.5132	9.02745	9.13885	9.05818	9.11714	9.5884	9.17643	9.36759	9.00858	9.53758	9.16235	9.15229	9.38109	9.11881	9.21847	9.42321	8.999	9.17618	9.19536	9.27214	9.27719	9.37206	9.23907	9.27207	9.29125	9.14149	9.16367	9.06095	9.30391	9.51858	9.04929	9.33318	9.23225	9.08304	9.48725	9.59434	9.1718	9.2433	9.09494	9.21466	9.32953
Nucleotide Excision Repair (NER, including TC-NER and GC-NER))	8.94612	9.27467	8.97483	9.30729	8.99365	9.11445	9.05028	9.07875	9.28175	9.00685	9.04376	9.02009	9.12824	9.31423	9.14533	9.12133	9.12587	9.19111	9.01437	9.14765	8.97092	9.06737	9.22074	9.17455	8.86218	9.27965	9.05896	8.86639	9.21756	9.28734	9.27263	9.28685	9.02253	8.97058	9.08247	9.04152	9.20175	9.19872	8.96679	8.98129	9.04626	9.07734	9.09238	9.35648	9.12496	9.10185	9.12149	9.00579	9.04199
Mismatch Repair (MMR)	8.05105	8.85858	8.14578	8.50136	8.49522	8.64851	8.08579	8.48796	8.95095	8.0726	8.33684	7.66489	8.3946	8.95482	8.32048	8.39691	8.40565	8.66207	7.87924	8.41024	8.17055	8.35116	8.58052	8.9433	8.16953	8.53574	8.68464	8.07085	8.65691	8.90361	8.15506	8.53134	8.29123	8.19261	8.19459	8.28695	8.91752	8.22649	8.37041	8.32581	8.56429	8.42696	8.85266	9.18931	8.51885	8.3109	8.23734	8.33415	8.30385
Fanconi Anemia (FA)	5.73894	6.92294	6.25246	6.57084	5.83935	6.8075	5.94516	6.2059	7.22091	5.61618	6.06182	5.14342	5.97495	7.19825	6.34556	6.61493	6.68561	6.76934	5.82035	6.11004	6.12575	6.24031	6.26485	7.07924	5.85296	6.35417	6.83949	6.03446	6.62414	6.48179	6.23043	6.5076	5.9124	6.17488	6.09421	6.09082	6.70688	6.47931	6.28477	5.80235	6.3054	5.97874	7.23044	7.4247	6.46547	6.59565	6.06795	6.47142	6.429
Homologous Recomination (HR)	7.00978	7.99188	7.14709	7.65134	7.19432	7.70005	7.07315	7.14152	8.1572	7.09279	7.17443	7.16708	7.29434	7.67793	7.31257	7.41989	7.70329	7.02248	7.40158	7.49639	7.22126	7.3519	7.65949	8.12464	6.68344	7.53796	7.6535	6.93078	7.73947	7.81398	7.07446	7.37796	7.00948	7.04573	7.42373	7.02761	7.78001	6.81336	6.85083	6.98325	7.34685	7.25354	7.98116	8.10446	7.55725	7.81851	7.62139	7.49749	6.86446
Non-homologous End Joining (NHEJ)	9.53631	9.59079	9.48457	9.64519	9.40359	9.52245	9.22125	9.53216	9.63942	9.26855	9.38361	9.3796	9.31242	9.58626	9.44455	9.52698	9.53759	9.60661	9.48646	9.58236	9.39869	9.46525	9.73968	9.63491	9.25181	9.72076	9.42855	9.37081	9.63241	9.86411	9.64991	9.58685	9.41344	9.29087	9.50656	9.48089	9.50119	9.45659	9.32597	9.31832	9.46172	9.32521	9.41573	9.80116	9.42991	9.36482	9.60579	9.431	9.38879
Direct Repair (DR)	7.80583	6.4744	7.49827	7.0618	7.7674	7.88097	7.39683	7.9556	7.4696	7.36167	7.6321	7.17327	7.61397	7.24737	8.1682	7.99443	7.07527	8.41677	8.45037	7.6977	8.30347	7.8827	7.06853	7.55697	7.64123	7.15277	7.51133	7.8422	7.3797	7.38683	7.29037	7.22117	7.6994	7.92377	7.9195	7.48353	7.0996	8.97293	7.5676	8.38783	7.20907	7.37217	7.72013	6.87337	7.55317	7.6224	7.9339	7.48457	8.05727
Translesion Synthesis (TLS)	6.72364	7.96072	6.9035	7.76268	7.22512	7.62246	7.15174	7.1785	7.99152	6.89826	7.13562	6.71772	7.55938	7.74804	7.43844	7.33266	7.72426	6.3813	7.08228	7.43092	6.74722	7.18	7.53238	7.93176	6.80608	8.0269	7.63872	6.56804	8.02124	8.09896	7.56296	7.4276	6.88958	7.34032	7.17112	7.11936	7.5545	6.61024	7.08836	6.80232	7.53068	7.21454	8.00072	8.10788	7.61882	7.61286	7.81826	7.6205	6.94006
Damage Sensor (DS) etc.	8.28193	8.70652	8.53157	8.71682	8.28563	8.67417	8.17574	8.49124	8.92149	8.27822	8.33329	8.34701	8.39974	8.94354	8.60841	8.66033	8.63744	8.65726	8.63266	8.45562	8.39193	8.5523	8.58526	9.01409	8.10591	8.61702	8.64651	8.27672	8.88038	8.90237	8.62516	8.53709	8.35723	8.29382	8.53051	8.35856	8.52696	8.49954	8.20457	8.38358	8.49309	8.36592	8.78903	8.91876	8.54149	8.62537	8.72671	8.41753	8.49159
[truncated: 186 more columns]

## Sheet: Table S5
Table S5. Comprehensive subcategories of intended IDH-mt astrocytoma and oligodendroglioma grade 2
ID	Histology	Gender	Vitalstatus	RNASeqCluster	MethylationCluster	miRNACluster	CNCluster	RPPACluster	TCGASubtype	PanGliomaRNAExpressionCluster	PanGliomaDNAMethylationCluster	mRNAsi
TCGA-DU-5872-02	Astrocytoma	Female	Alive	NA	M5	mi4	C1	P2	PN	LGr3	LGm2	0.197049
TCGA-DU-A5TR-01	Astrocytoma	Male	Alive	R2	M3	mi2	C1	P1	ME	LGr3	LGm2	0.236834
TCGA-DU-7007-01	Astrocytoma	Male	Dead	R2	M5	mi3	C1	P3	ME	LGr3	LGm2	0.241685
TCGA-HT-8018-01	Astrocytoma	Female	Dead	R4	M5	mi1	C1	P4	NE	LGr2	LGm1	0.274815
TCGA-HT-A5R5-01	Astrocytoma	Female	Alive	R4	M5	mi2	C1	P1	NE	LGr4	LGm2	0.291989
TCGA-FG-A4MY-01	Astrocytoma	Female	Alive	NA	M5	mi2	C1	P2	NA	LGr3	LGm2	0.294149
TCGA-DB-A64S-01	Astrocytoma	Male	Alive	NA	M5	mi2	NA	NA	NA	LGr3	LGm2	0.300035
TCGA-HT-7473-01	Astrocytoma	Male	Alive	R1	M5	mi2	C1	P2	NA	LGr3	LGm2	0.303656
TCGA-CS-6667-01	Astrocytoma	Female	Alive	R1	M3	mi1	C1	NA	NA	LGr3	LGm2	0.304369
TCGA-FG-A4MX-01	Astrocytoma	Male	Alive	R1	M5	mi2	C1	P2	NA	LGr3	LGm2	0.307372
TCGA-DU-A5TU-01	Astrocytoma	Female	Alive	R2	M3	mi4	C1	P2	PN	LGr3	LGm3	0.308925
TCGA-DU-6401-01	Astrocytoma	Female	Dead	R1	M5	mi2	C1	P2	PN	LGr3	LGm2	0.311221
TCGA-HT-7873-01	Astrocytoma	Male	Alive	R1	M5	mi2	C1	P1	PN	LGr3	LGm2	0.313235
TCGA-HT-7611-01	Astrocytoma	Male	Alive	R1	M3	mi2	C1	P1	NA	LGr3	LGm2	0.314367
TCGA-HT-7902-01	Astrocytoma	Female	Alive	NA	M5	mi1	C1	P4	NE	LGr3	LGm1	0.31502
TCGA-P5-A5F1-01	Astrocytoma	Male	Alive	R1	M5	mi2	C1	P1	NA	LGr3	LGm2	0.316104
TCGA-HT-7693-01	Astrocytoma	Female	Alive	R1	M3	mi2	C3	P3	NA	LGr3	LGm2	0.317128
TCGA-HT-7602-01	Astrocytoma	Male	Alive	R1	M5	mi1	C1	P1	NA	LGr3	LGm2	0.317325
TCGA-FG-8188-01	Astrocytoma	Male	Alive	R1	M3	mi2	C1	P1	NA	LGr3	LGm2	0.317777
TCGA-P5-A5F2-01	Astrocytoma	Female	Alive	R4	M5	mi2	C1	P2	NE	LGr4	LGm2	0.318805
TCGA-HT-7884-01	Astrocytoma	Female	Alive	NA	M3	mi2	C1	P1	PN	LGr3	LGm2	0.320661
TCGA-HT-7482-01	Astrocytoma	Female	Alive	R1	M5	mi1	C1	P1	PN	LGr3	LGm2	0.324909
TCGA-FG-5965-01	Astrocytoma	Female	Dead	NA	M5	mi1	C3	P1	PN	LGr3	LGm2	0.32611
TCGA-FG-A60J-01	Astrocytoma	Female	Alive	R1	M5	mi2	C1	P1	PN	LGr3	LGm2	0.328907
TCGA-HT-A614-01	Astrocytoma	Male	Alive	NA	M5	mi2	C1	NA	PN	LGr3	LGm1	0.330354
TCGA-HT-7476-01	Astrocytoma	Male	Alive	R4	M3	mi1	C1	P2	NE	LGr3	LGm2	0.330853
TCGA-HT-7478-01	Astrocytoma	Male	Alive	R2	M5	mi4	C1	P2	ME	LGr3	LGm2	0.332109
TCGA-P5-A5EW-01	Astrocytoma	Female	Alive	R1	M5	mi2	C1	P1	PN	LGr3	LGm2	0.335496
TCGA-DU-8166-01	Astrocytoma	Female	Alive	R4	M5	mi2	C1	P1	PN	LGr3	LGm2	0.335992
TCGA-HT-8013-01	Astrocytoma	Female	Dead	R1	M5	mi1	C1	P1	PN	LGr3	LGm2	0.336962
TCGA-DU-A5TS-01	Astrocytoma	Male	Alive	NA	M5	mi2	C1	P1	NA	LGr3	LGm2	0.338123
TCGA-DU-7301-01	Astrocytoma	Male	Dead	R1	M3	mi2	C1	P3	NA	LGr3	LGm2	0.338338
TCGA-QH-A65S-01	Astrocytoma	Female	Alive	NA	M5	mi2	C1	NA	PN	LGr3	LGm1	0.338641
TCGA-CS-4944-01	Astrocytoma	Male	Alive	NA	M5	mi2	C1	P2	NA	LGr3	LGm2	0.339523
TCGA-DB-5280-01	Astrocytoma	Male	Alive	R1	M5	mi2	C1	P2	PN	LGr3	LGm2	0.341129
TCGA-DU-8167-01	Astrocytoma	Female	Alive	R1	M3	mi1	C1	P4	PN	LGr3	LGm2	0.341315
TCGA-DU-6395-01	Astrocytoma	Male	Dead	R1	M5	mi2	C1	P1	PN	LGr3	LGm2	0.343072
TCGA-HW-7490-01	Astrocytoma	Male	Alive	R1	M5	mi2	C1	P2	NA	LGr3	LGm2	0.343341
TCGA-DB-A4X9-01	Astrocytoma	Female	Alive	R4	M5	mi2	C3	P4	PN	LGr3	LGm2	0.343984
TCGA-FG-8182-01	Astrocytoma	Male	Alive	R1	M5	mi2	C1	P1	PN	LGr3	LGm2	0.344397
TCGA-HW-A5KL-01	Astrocytoma	Female	Alive	R1	M3	mi2	C1	NA	PN	LGr3	LGm2	0.344659
TCGA-HT-7880-01	Astrocytoma	Male	Alive	R4	M5	mi1	C1	P1	NE	LGr2	LGm1	0.345236
TCGA-HW-A5KM-01	Astrocytoma	Male	Alive	NA	M3	mi2	C1	P3	ME	LGr3	LGm2	0.345539
TCGA-DB-A4XC-01	Astrocytoma	Male	Alive	R4	M5	mi2	C1	P2	NE	LGr3	LGm2	0.346953
TCGA-HT-7858-01	Astrocytoma	Male	Alive	R1	M5	mi1	C1	P1	PN	LGr3	LGm2	0.346998
TCGA-DU-5872-01	Astrocytoma	Female	Alive	NA	M5	mi4	C1	P2	PN	LGr3	LGm2	0.347954
TCGA-DU-7306-01	Astrocytoma	Male	Alive	NA	M3	mi2	C1	P2	NA	LGr3	LGm2	0.348969
TCGA-HT-7483-01	Astrocytoma	Male	Alive	R4	M5	mi2	C1	P2	PN	LGr3	LGm2	0.350415
TCGA-CS-4938-01	Astrocytoma	Female	Alive	R1	M5	mi1	C1	P1	NA	LGr3	LGm2	0.352575
TCGA-FG-6689-01	Astrocytoma	Male	Alive	R4	M5	mi2	C1	P1	NE	LGr3	LGm2	0.3533
TCGA-DU-5853-01	Astrocytoma	Male	Alive	R1	M5	mi2	C1	P1	PN	LGr3	LGm2	0.356087
TCGA-HT-A616-01	Astrocytoma	Female	Alive	NA	M5	mi2	C1	NA	NE	LGr2	LGm2	0.356678
TCGA-HT-7689-01	Astrocytoma	Female	Alive	R1	M5	mi2	C1	P1	PN	LGr3	LGm1	0.357075
TCGA-IK-7675-01	Astrocytoma	Male	Dead	R1	M5	mi2	C1	P3	PN	LGr3	LGm1	0.360819
TCGA-FG-6691-01	Astrocytoma	Female	Alive	R1	M5	mi2	C1	P3	PN	LGr3	LGm2	0.361519
TCGA-FG-6690-01	Astrocytoma	Male	Alive	R1	M3	mi2	C3	P4	PN	LGr3	LGm2	0.364341
TCGA-HT-7472-01	Astrocytoma	Male	Alive	R1	M5	mi2	C3	P1	PN	LGr3	LGm2	0.36464
TCGA-DU-5871-01	Astrocytoma	Female	Alive	R1	M5	mi2	C1	P2	PN	LGr3	LGm2	0.365284
TCGA-DU-6399-01	Astrocytoma	Male	Dead	R1	M3	mi2	C1	P2	PN	LGr3	LGm2	0.370263
TCGA-HT-A5RB-01	Astrocytoma	Male	Alive	R4	M5	mi2	C1	P4	PN	LGr3	LGm2	0.371699
TCGA-HT-7474-01	Astrocytoma	Male	Alive	R4	M5	mi1	C1	P4	NE	LGr2	LGm2	0.372283
TCGA-HT-7676-01	Astrocytoma	Male	Alive	R1	M5	mi2	C1	P1	PN	LGr3	LGm2	0.372893
TCGA-DU-6407-01	Astrocytoma	Female	Dead	R1	M3	mi1	C1	P2	PN	LGr3	LGm2	0.373444
TCGA-P5-A5EV-01	Astrocytoma	Male	Alive	R1	M5	mi2	C1	P2	PN	LGr3	LGm2	0.373815
TCGA-HT-7485-01	Astrocytoma	Male	Alive	R1	M5	mi1	C1	P1	NA	LGr3	LGm2	0.37487
TCGA-HT-A61A-01	Astrocytoma	Female	Alive	NA	M5	mi2	NA	NA	NA	NA	LGm1	0.3755
TCGA-E1-5322-01	Astrocytoma	Female	Dead	R1	M3	mi2	C1	P3	PN	LGr3	LGm2	0.377279
TCGA-FG-A4MT-02	Astrocytoma	Female	Alive	R1	M5	mi2	C1	P2	PN	LGr3	LGm2	0.379395
TCGA-HW-7489-01	Astrocytoma	Male	Dead	R4	M5	mi2	C1	P1	NE	LGr2	LGm2	0.379854
TCGA-HT-8108-01	Astrocytoma	Female	Alive	R1	M5	mi2	C1	NA	PN	LGr3	LGm2	0.383696
TCGA-FG-7637-01	Astrocytoma	Male	Alive	R3	M3	mi2	NA	P2	PN	LGr1	LGm3	0.385787
TCGA-DU-7015-01	Astrocytoma	Female	Alive	R1	M5	mi2	C1	P2	PN	LGr3	LGm2	0.395561
TCGA-HT-7604-01	Astrocytoma	Male	Alive	R1	M3	mi2	C1	P2	PN	LGr3	LGm2	0.396044
TCGA-FG-A4MT-01	Astrocytoma	Female	Alive	R1	M5	mi2	C1	P2	PN	LGr3	LGm2	0.399711
TCGA-HT-8113-01	Astrocytoma	Female	Alive	R4	M3	mi1	C1	P4	NE	LGr2	LGm2	0.401004
TCGA-HT-7610-01	Astrocytoma	Female	Alive	R4	M5	mi2	C3	P4	NE	LGr2	LGm2	0.402177
TCGA-FG-5965-02	Astrocytoma	Female	Dead	NA	M5	mi1	C3	P1	PN	LGr3	LGm2	0.41481
TCGA-HT-7603-01	Astrocytoma	Male	Alive	R4	M5	mi1	C1	P4	NE	LGr2	LGm2	0.418626
TCGA-FG-8189-01	Astrocytoma	Female	Alive	R4	M1	mi2	C1	P4	NE	LGr2	LGm6	0.431478
TCGA-DU-7008-01	Astrocytoma	Female	Alive	R4	M3	mi2	C1	P2	PN	LGr3	LGm2	0.435076
TCGA-HT-7606-01	Astrocytoma	Female	Alive	R1	M5	mi2	C1	P2	PN	LGr1	LGm2	0.444716
TCGA-DU-6407-02	Astrocytoma	Female	Dead	R1	M3	mi1	C1	P2	PN	LGr3	LGm2	0.44991
TCGA-FG-7634-01	Oligodendroglioma	Male	Alive	NA	M3	mi2	C2	P1	PN	LGr1	LGm2	0.325077
TCGA-DB-A64V-01	Oligodendroglioma	Male	Alive	NA	M3	mi2	C3	NA	NA	LGr3	LGm3	0.325534
TCGA-FG-8187-01	Oligodendroglioma	Male	Alive	NA	M3	mi1	C3	P1	NE	LGr3	LGm2	0.327115
TCGA-HT-8010-01	Oligodendroglioma	Female	Alive	R4	M3	mi1	C3	P1	NE	LGr2	LGm2	0.328395
TCGA-HT-8012-01	Oligodendroglioma	Female	Alive	R3	M3	mi2	C3	P2	PN	LGr1	LGm3	0.348809
TCGA-DB-A64U-01	Oligodendroglioma	Female	Alive	NA	M3	mi2	C3	NA	PN	LGr1	LGm2	0.349065
TCGA-E1-5319-01	Oligodendroglioma	Female	Dead	R3	M3	mi2	C3	P1	PN	LGr1	LGm3	0.349429
TCGA-HT-7608-01	Oligodendroglioma	Male	Alive	NA	NA	mi2	C3	P1	NE	LGr3	LGm3	0.353799
TCGA-HT-7877-01	Oligodendroglioma	Female	Alive	R4	M3	mi2	C3	P4	NE	LGr2	LGm2	0.355992
TCGA-DB-A4XH-01	Oligodendroglioma	Female	Alive	R4	M2	mi2	C3	P1	NE	LGr2	LGm3	0.357283
TCGA-HW-7495-01	Oligodendroglioma	Female	Alive	R4	M3	mi2	C3	P1	NE	LGr2	LGm2	0.357517
TCGA-DB-A4XA-01	Oligodendroglioma	Male	Alive	R3	M3	mi2	C3	P2	PN	LGr1	LGm2	0.361594
TCGA-QH-A65V-01	Oligodendroglioma	Female	Alive	NA	M3	mi2	NA	NA	NE	LGr1	LGm2	0.361975
TCGA-FG-A60K-01	Oligodendroglioma	Female	Alive	NA	M3	mi2	C3	NA	PN	LGr1	LGm2	0.369447
TCGA-HT-7681-01	Oligodendroglioma	Female	Alive	R4	M3	mi2	C3	P1	NE	LGr2	LGm2	0.369755
TCGA-HT-7881-01	Oligodendroglioma	Male	Alive	R4	M3	mi1	C3	P1	NE	LGr2	LGm2	0.370016
TCGA-DU-5870-01	Oligodendroglioma	Female	Alive	R3	M3	mi2	C3	P2	PN	LGr1	LGm3	0.370476
TCGA-DH-A66F-01	Oligodendroglioma	Male	Alive	NA	M3	mi2	NA	NA	PN	LGr1	LGm3	0.371482
TCGA-HT-7467-01	Oligodendroglioma	Male	Alive	R4	M3	mi1	C3	P4	NE	LGr2	LGm2	0.373606
TCGA-HW-7486-01	Oligodendroglioma	Male	Alive	NA	M3	mi1	C3	P4	PN	LGr3	LGm2	0.378395
TCGA-HT-7607-01	Oligodendroglioma	Female	Dead	R4	M3	mi1	C3	P1	NE	LGr2	LGm3	0.378647
TCGA-HT-7605-01	Oligodendroglioma	Male	Alive	R4	M3	mi1	C3	P4	NE	LGr2	LGm2	0.382023
TCGA-HT-7692-01	Oligodendroglioma	Male	Alive	R3	M3	mi2	C3	P1	PN	LGr1	LGm2	0.382144
TCGA-E1-5318-01	Oligodendroglioma	Female	Dead	R3	M2	mi2	C3	P2	PN	LGr1	LGm3	0.383322
TCGA-P5-A5ET-01	Oligodendroglioma	Male	Alive	R4	M3	mi2	C3	P1	PN	LGr1	LGm2	0.384531
TCGA-HT-A615-01	Oligodendroglioma	Female	Alive	NA	M3	mi2	C3	NA	PN	LGr1	LGm2	0.385412
TCGA-DB-5279-01	Oligodendroglioma	Male	Alive	R4	M3	mi2	C3	P2	NE	LGr3	LGm3	0.387263
TCGA-FG-5964-01	Oligodendroglioma	Male	Alive	NA	M3	mi2	C3	P2	PN	LGr3	LGm3	0.38826
TCGA-DU-5849-01	Oligodendroglioma	Male	Alive	R4	M2	mi2	C3	P1	NE	LGr2	LGm3	0.388729
TCGA-HT-7480-01	Oligodendroglioma	Male	Alive	R4	M3	mi2	C3	P4	PN	LGr2	LGm3	0.388795
TCGA-DB-5278-01	Oligodendroglioma	Male	Alive	R4	M5	mi2	C3	P4	PN	LGr2	LGm2	0.389253
TCGA-HT-7875-01	Oligodendroglioma	Male	Alive	R4	M3	mi2	C3	P2	PN	LGr2	LGm3	0.390692
TCGA-DB-A64R-01	Oligodendroglioma	Female	Alive	NA	M3	mi2	C3	NA	PN	LGr1	LGm2	0.392158
TCGA-QH-A65Z-01	Oligodendroglioma	Male	Alive	NA	M2	mi2	NA	NA	PN	LGr1	LGm3	0.394012
TCGA-P5-A5F0-01	Oligodendroglioma	Male	Alive	R4	M3	mi2	C3	P4	NE	LGr2	LGm3	0.399121
TCGA-DB-A64Q-01	Oligodendroglioma	Female	Alive	NA	M3	mi2	C3	NA	PN	LGr1	LGm3	0.400539
TCGA-HT-7481-01	Oligodendroglioma	Male	Alive	R4	M3	mi2	C3	P1	NE	LGr2	LGm2	0.400695
TCGA-FG-7641-01	Oligodendroglioma	Male	Alive	R4	M3	mi2	C3	P4	NE	LGr2	LGm3	0.404709
TCGA-HW-7487-01	Oligodendroglioma	Male	Alive	R4	M2	mi1	C3	P4	NE	LGr2	LGm3	0.407122
TCGA-DB-A64L-01	Oligodendroglioma	Female	Alive	NA	M2	mi2	C3	NA	NE	LGr2	LGm3	0.412814
TCGA-HW-8322-01	Oligodendroglioma	Male	Alive	R3	M3	mi2	C3	P1	PN	LGr1	LGm2	0.413635
TCGA-HT-7695-01	Oligodendroglioma	Female	Alive	R4	M3	mi1	C3	P4	NE	LGr2	LGm2	0.414484
TCGA-DU-6400-01	Oligodendroglioma	Female	Dead	R3	M2	mi2	C3	P2	PN	LGr1	LGm3	0.419823
TCGA-DU-8164-01	Oligodendroglioma	Male	Alive	R4	M2	mi2	C3	P4	PN	LGr2	LGm3	0.423365
TCGA-DU-7009-01	Oligodendroglioma	Female	Dead	R4	M3	mi2	C3	P1	PN	LGr2	LGm3	0.424853
TCGA-HW-7491-01	Oligodendroglioma	Male	Alive	R3	M3	mi2	C3	P2	PN	LGr1	LGm3	0.428302
TCGA-DU-5874-01	Oligodendroglioma	Female	Alive	R3	M2	mi2	C3	P1	PN	LGr1	LGm3	0.429535
TCGA-DU-5870-02	Oligodendroglioma	Female	Alive	R3	M3	mi2	C3	P2	PN	LGr1	LGm3	0.433059
TCGA-DU-7294-01	Oligodendroglioma	Female	Alive	R3	M3	mi2	C3	P1	PN	LGr1	LGm3	0.437668
TCGA-EZ-7264-01	Oligodendroglioma	Female	Alive	R3	M3	mi2	C3	P2	PN	LGr1	LGm3	0.441098
TCGA-CS-5390-01	Oligodendroglioma	Female	Alive	R3	M2	mi2	C3	P1	PN	LGr1	LGm3	0.444191
TCGA-CS-6668-01	Oligodendroglioma	Female	Alive	R3	M2	mi2	C3	P2	PN	LGr1	LGm3	0.464115

## Sheet: Table S6
Table S6. Differently expressed DNA methylation, microRNA and PRRP between IDH-mt astrocytoma and oligodendroglioma grade 2 in the TCGA dataset
DNA Methylation	Astrocytoma
id	TCGA-HT-A5R5-01	TCGA-E1-A7YY-01	TCGA-FG-8182-01	TCGA-HT-7902-01	TCGA-DU-7011-01	TCGA-HT-8018-01	TCGA-S9-A6WI-01	TCGA-FG-8188-01	TCGA-DU-7015-01	TCGA-HT-8113-01	TCGA-VM-A8C8-01	TCGA-QH-A6XA-01	TCGA-DU-6401-01	TCGA-S9-A6WO-01	TCGA-S9-A7R7-01	TCGA-S9-A6WQ-01	TCGA-HT-7602-01	TCGA-DU-8167-01	TCGA-FG-A60L-01	TCGA-DU-A7TG-01	TCGA-E1-A7Z3-01	TCGA-HW-7489-01	TCGA-TQ-A7RJ-01	TCGA-FG-6690-01	TCGA-QH-A65S-01	TCGA-HT-A616-01	TCGA-TQ-A7RR-01	TCGA-VM-A8CA-01	TCGA-E1-A7YW-01	TCGA-FG-5965-01	TCGA-TQ-A7RV-01	TCGA-S9-A6U8-01	TCGA-HT-7884-01	TCGA-FG-6689-01	TCGA-HT-7603-01	TCGA-HT-7474-01	TCGA-P5-A5F2-01	TCGA-HT-7858-01	TCGA-HT-7610-01	TCGA-HT-7478-01	TCGA-E1-A7Z6-01	TCGA-P5-A733-01	TCGA-DU-A7TC-01	TCGA-TM-A7CF-01	TCGA-FG-A70Y-01	TCGA-TQ-A7RK-01	TCGA-HT-7611-01	TCGA-QH-A6X9-01	TCGA-TQ-A7RW-01
cg24391122	0.0483	0.1403	0.0367	0.0606	0.0683	0.048	0.2253	0.0501	0.0348	0.2418	0.024	0.0367	0.0723	0.0425	0.0373	0.0377	0.0913	0.0458	0.0477	0.2314	0.0295	0.0444	0.0501	0.049	0.0467	0.0448	0.0432	0.3315	0.0482	0.0567	0.0755	0.1437	0.0607	0.098	0.0763	0.0364	0.0458	0.0657	0.0389	0.0547	0.1324	0.0226	0.0525	0.041	0.0511	0.0487	0.0892	0.095	0.0478
cg15752043	0.0593	0.0753	0.0827	0.0398	0.0436	0.0328	0.4182	0.3138	0.0263	0.259	0.042	0.0385	0.0801	0.0361	0.0454	0.0326	0.0562	0.0778	0.0416	0.1377	0.0545	0.0678	0.043	0.0867	0.0477	0.0432	0.0535	0.1817	0.0366	0.0556	0.0701	0.0511	0.1618	0.0341	0.0454	0.0416	0.0853	0.0563	0.0546	0.2353	0.0345	0.0443	0.0434	0.0507	0.0567	0.0393	0.0827	0.0331	0.0378
cg19093820	0.7129	0.1551	0.567	0.5014	0.737	0.493	0.1293	0.8355	0.5911	0.2314	0.7083	0.7563	0.8987	0.7873	0.6223	0.637	0.235	0.83	0.6669	0.1072	0.5616	0.7117	0.6453	0.8451	0.6325	0.7589	0.656	0.118	0.8571	0.7683	0.8553	0.6358	0.7771	0.7495	0.5241	0.6856	0.7114	0.692	0.7546	0.7201	0.6914	0.6945	0.5599	0.8046	0.7235	0.8673	0.8099	0.7512	0.6537
cg06344807	0.0485	0.3718	0.0447	0.0772	0.1419	0.1997	0.1925	0.0419	0.0405	0.3371	0.0317	0.1258	0.6289	0.0416	0.0663	0.0413	0.1674	0.0608	0.2933	0.4171	0.135	0.2451	0.0774	0.0453	0.0523	0.1605	0.0704	0.0779	0.0362	0.072	0.089	0.0461	0.0449	0.102	0.167	0.1274	0.1308	0.0835	0.1451	0.3048	0.0445	0.3868	0.1407	0.1771	0.2311	0.0902	0.0405	0.1013	0.0653
cg00447208	0.4719	0.69	0.5551	0.4377	0.5352	0.3854	0.7406	0.3909	0.6075	0.6673	0.365	0.5062	0.7164	0.4901	0.2364	0.4444	0.6976	0.4504	0.5411	0.6665	0.5781	0.5702	0.551	0.5736	0.4607	0.4287	0.4069	0.6927	0.4176	0.4988	0.4501	0.6022	0.4592	0.4829	0.6238	0.4811	0.4868	0.6159	0.6778	0.4824	0.533	0.3877	0.7178	0.6052	0.4795	0.5563	0.6484	0.2582	0.4621
cg20624391	0.129	0.1325	0.3484	0.0332	0.1089	0.0334	0.3364	0.0871	0.4425	0.3369	0.3196	0.0879	0.385	0.1222	0.0343	0.195	0.152	0.3688	0.0365	0.1886	0.051	0.3608	0.3223	0.2155	0.0322	0.0549	0.0429	0.2643	0.0475	0.0515	0.0452	0.0776	0.2756	0.209	0.0341	0.3482	0.0421	0.041	0.0344	0.0819	0.364	0.2204	0.0873	0.2427	0.2431	0.0455	0.2039	0.2464	0.0851
cg09772154	0.1183	0.442	0.3959	0.0518	0.2879	0.1618	0.561	0.0543	0.2485	0.4795	0.1787	0.0836	0.0678	0.0502	0.046	0.059	0.1557	0.37	0.7673	0.5024	0.1636	0.1457	0.7397	0.7214	0.0545	0.0644	0.0535	0.5341	0.0739	0.0547	0.774	0.4062	0.2657	0.1312	0.1307	0.0679	0.1163	0.4377	0.3466	0.0675	0.0461	0.0539	0.2569	0.1148	0.2442	0.1233	0.5179	0.2596	0.0588
cg20509080	0.0499	0.0765	0.0478	0.0314	0.1443	0.0364	0.0348	0.0521	0.0456	0.3258	0.0335	0.0289	0.0332	0.0416	0.0315	0.0398	0.053	0.046	0.0841	0.2241	0.042	0.0372	0.0489	0.0442	0.0357	0.0421	0.0326	0.514	0.0408	0.404	0.0391	0.0469	0.0337	0.0564	0.0338	0.0325	0.0362	0.0351	0.0458	0.0336	0.0392	0.0345	0.0528	0.0394	0.4214	0.0508	0.047	0.0411	0.0383
cg23090824	0.6128	0.1817	0.7326	0.4546	0.7298	0.4036	0.381	0.7847	0.7955	0.1509	0.743	0.7004	0.8908	0.8294	0.5341	0.8057	0.3129	0.6343	0.666	0.1348	0.4632	0.697	0.6353	0.8776	0.103	0.7763	0.7843	0.1072	0.8701	0.4076	0.8668	0.7882	0.6328	0.6902	0.7282	0.2073	0.6673	0.8388	0.8059	0.6432	0.8253	0.8308	0.8071	0.3235	0.7546	0.8872	0.8966	0.3679	0.4614
cg20189782	0.6718	0.3686	0.58	0.73	0.6413	0.6553	0.4517	0.7122	0.7014	0.4801	0.613	0.563	0.938	0.7332	0.7974	0.6607	0.6301	0.6823	0.6987	0.4484	0.6669	0.6347	0.7708	0.5322	0.5256	0.7102	0.734	0.4477	0.651	0.8265	0.761	0.7419	0.6653	0.7151	0.6597	0.6742	0.5666	0.7487	0.6833	0.8382	0.5243	0.7061	0.7385	0.4366	0.5943	0.7734	0.8218	0.4682	0.5673
cg15740366	0.0274	0.2545	0.032	0.0129	0.0286	0.0109	0.4864	0.0124	0.041	0.1809	0.0096	0.0112	0.0112	0.0082	0.0109	0.16	0.0114	0.0169	0.1543	0.0175	0.0142	0.0123	0.0551	0.0555	0.0101	0.0114	0.0091	0.215	0.0102	0.0114	0.0105	0.0137	0.0673	0.0072	0.0118	0.0103	0.2535	0.0106	0.0099	0.0329	0.0104	0.1509	0.0096	0.0138	0.0112	0.0217	0.0096	0.0121	0.0227
cg26775866	0.3088	0.2477	0.2533	0.1967	0.2087	0.2444	0.3662	0.1379	0.0789	0.506	0.0793	0.2285	0.1598	0.2262	0.1968	0.1657	0.2959	0.1789	0.2396	0.3421	0.1338	0.2327	0.2761	0.6156	0.1547	0.2099	0.1242	0.5187	0.2085	0.1888	0.1585	0.2299	0.2394	0.2246	0.1511	0.1119	0.1564	0.2127	0.1343	0.2055	0.2641	0.1062	0.5524	0.1743	0.335	0.1413	0.3889	0.1466	0.1476
cg06790324	0.1043	0.0765	0.0961	0.0488	0.0588	0.0743	0.4065	0.1449	0.2134	0.2502	0.2328	0.0581	0.6482	0.0846	0.0444	0.1266	0.0793	0.4047	0.1108	0.1181	0.0885	0.1249	0.066	0.3347	0.0776	0.0623	0.0722	0.1062	0.0576	0.0736	0.179	0.09	0.2663	0.0617	0.0677	0.0959	0.119	0.1071	0.0703	0.0578	0.0758	0.1047	0.0452	0.2268	0.1051	0.0983	0.0871	0.172	0.0728
cg24719575	0.3247	0.2503	0.6404	0.0583	0.3342	0.115	0.3584	0.3445	0.7837	0.4279	0.3748	0.4289	0.5422	0.3433	0.0738	0.3617	0.1938	0.1806	0.0895	0.3201	0.1355	0.2344	0.581	0.493	0.0615	0.3798	0.0763	0.703	0.3156	0.1609	0.2487	0.2309	0.6289	0.0964	0.2104	0.2317	0.0799	0.0971	0.4217	0.122	0.6068	0.4934	0.2254	0.2419	0.3134	0.0916	0.4722	0.5519	0.1394
cg00850538	0.4697	0.5188	0.473	0.4687	0.6196	0.3664	0.647	0.7737	0.2675	0.5496	0.3743	0.3535	0.7072	0.8028	0.5673	0.7262	0.6039	0.4908	0.6568	0.6206	0.5064	0.5577	0.5743	0.55	0.3748	0.4836	0.3418	0.8677	0.7188	0.5845	0.5762	0.5753	0.3375	0.4254	0.6578	0.543	0.4803	0.6758	0.2636	0.4001	0.725	0.559	0.8337	0.5743	0.8849	0.8805	0.844	0.4178	0.5385
cg00445824	0.5235	0.1607	0.1906	0.0373	0.042	0.2003	0.5328	0.1424	0.5375	0.5275	0.0594	0.6025	0.061	0.0512	0.0511	0.0413	0.1284	0.3142	0.0379	0.4782	0.0451	0.1984	0.0419	0.1083	0.039	0.0976	0.0285	0.5021	0.0871	0.0272	0.2449	0.0278	0.1193	0.0156	0.295	0.0379	0.07	0.2971	0.416	0.0252	0.0556	0.0562	0.0261	0.0337	0.0523	0.3965	0.2183	0.5959	0.1985
cg09374949	0.4135	0.1371	0.055	0.014	0.0179	0.0202	0.4453	0.0247	0.3298	0.4756	0.018	0.5488	0.0622	0.0232	0.0166	0.0208	0.0866	0.2326	0.0144	0.2483	0.0215	0.2821	0.0612	0.1461	0.0221	0.0734	0.0163	0.264	0.0247	0.0335	0.0953	0.0179	0.072	0.0119	0.1202	0.0173	0.0339	0.1303	0.1993	0.0212	0.0226	0.0182	0.0218	0.04	0.0447	0.3813	0.2321	0.2293	0.0577
cg10557828	0.0808	0.136	0.0937	0.0718	0.0519	0.1064	0.1559	0.3819	0.3984	0.2068	0.061	0.0468	0.089	0.0568	0.0867	0.0756	0.1011	0.0786	0.1341	0.1362	0.3122	0.0596	0.0905	0.0346	0.0754	0.0977	0.0577	0.1722	0.0574	0.2986	0.0577	0.188	0.0547	0.143	0.0486	0.0497	0.0619	0.2547	0.0767	0.2875	0.0777	0.3239	0.0793	0.0649	0.2108	0.0622	0.059	0.1988	0.0593
cg17393296	0.495	0.0275	0.1647	0.2286	0.3806	0.4253	0.0369	0.703	0.1416	0.0289	0.2984	0.5369	0.6392	0.5699	0.5438	0.4615	0.0436	0.7017	0.183	0.0297	0.0474	0.593	0.451	0.571	0.0808	0.6914	0.2463	0.0377	0.6131	0.3818	0.4962	0.5386	0.7236	0.6726	0.3331	0.4648	0.1521	0.2948	0.2133	0.5351	0.3115	0.076	0.0369	0.4915	0.2575	0.7681	0.5712	0.7519	0.2561
cg07440414	0.1245	0.361	0.4194	0.1184	0.4523	0.1134	0.3504	0.3648	0.1135	0.4582	0.0631	0.0775	0.1051	0.0996	0.0765	0.1043	0.1404	0.4048	0.3942	0.3006	0.2753	0.1227	0.5316	0.1033	0.1023	0.2291	0.0925	0.3549	0.096	0.107	0.1867	0.4004	0.37	0.119	0.3123	0.094	0.1291	0.169	0.0823	0.1838	0.1124	0.0991	0.3441	0.1031	0.4709	0.1255	0.1812	0.4772	0.3232
cg05089059	0.0168	0.061	0.0448	0.0113	0.0164	0.011	0.2729	0.0093	0.0157	0.0854	0.01	0.0093	0.0124	0.0099	0.0098	0.0498	0.0115	0.0123	0.102	0.0157	0.0104	0.0072	0.0275	0.0144	0.0123	0.0101	0.0129	0.2002	0.0114	0.0088	0.0119	0.0115	0.0372	0.0095	0.0096	0.0079	0.153	0.0117	0.01	0.0079	0.0079	0.175	0.0105	0.0099	0.0126	0.0142	0.0113	0.0099	0.0108
cg27226949	0.0712	0.0519	0.0442	0.0346	0.0787	0.1271	0.1496	0.0577	0.0691	0.1525	0.0344	0.0361	0.0773	0.0603	0.0402	0.0601	0.0642	0.0809	0.0511	0.2514	0.0439	0.061	0.0604	0.0673	0.0422	0.0484	0.0381	0.3778	0.0524	0.058	0.0411	0.041	0.0546	0.0429	0.0932	0.1892	0.0595	0.0564	0.0428	0.0569	0.0601	0.0473	0.0523	0.0684	0.0396	0.057	0.0547	0.0504	0.0482
cg24300924	0.0493	0.0843	0.0602	0.0473	0.1074	0.0705	0.1865	0.1338	0.0376	0.3293	0.1213	0.0386	0.0699	0.0485	0.0411	0.1485	0.0841	0.2655	0.0312	0.1984	0.0537	0.0486	0.2622	0.3894	0.0414	0.0413	0.0392	0.1617	0.1539	0.0324	0.0476	0.4797	0.1349	0.0534	0.0496	0.3218	0.0642	0.0418	0.0522	0.0426	0.0379	0.0493	0.1939	0.0877	0.1357	0.0558	0.3179	0.0763	0.0328
cg12946225	0.0766	0.0914	0.1166	0.0657	0.1287	0.0853	0.288	0.0687	0.0784	0.1503	0.2351	0.255	0.0675	0.3452	0.0653	0.0806	0.1046	0.1473	0.1015	0.1318	0.3697	0.0875	0.1088	0.4258	0.0587	0.0672	0.1643	0.1799	0.0595	0.4523	0.1957	0.0554	0.0614	0.3279	0.1125	0.3048	0.0728	0.0657	0.0529	0.166	0.0701	0.2745	0.1682	0.0979	0.069	0.0494	0.0786	0.7015	0.0816
cg14173969	0.5676	0.7186	0.7933	0.5477	0.522	0.5775	0.7958	0.3611	0.4004	0.7995	0.7549	0.7972	0.3948	0.7713	0.5658	0.7356	0.7291	0.6324	0.3691	0.7137	0.7116	0.5988	0.649	0.7489	0.7656	0.6202	0.4592	0.7974	0.7376	0.8205	0.504	0.7323	0.7609	0.651	0.6419	0.6942	0.7131	0.7172	0.5959	0.6136	0.7671	0.5445	0.8704	0.789	0.5614	0.8162	0.5728	0.7151	0.6458
cg22967016	0.1126	0.2381	0.1852	0.0502	0.3256	0.0469	0.4037	0.3699	0.2087	0.3304	0.1433	0.2293	0.6136	0.3228	0.0997	0.1894	0.2773	0.2081	0.5063	0.3563	0.3843	0.4741	0.2063	0.4677	0.1133	0.1287	0.0729	0.3533	0.4236	0.05	0.2675	0.4157	0.1064	0.2898	0.1741	0.0606	0.1339	0.3763	0.2105	0.0668	0.3871	0.355	0.4688	0.4779	0.2037	0.2787	0.526	0.1415	0.2052
cg03846767	0.8553	0.7331	0.7915	0.5546	0.6991	0.6501	0.85	0.5371	0.816	0.8055	0.6311	0.7801	0.7273	0.5862	0.5868	0.6275	0.8398	0.6344	0.5971	0.764	0.6685	0.5706	0.7018	0.7015	0.4419	0.8499	0.3931	0.8991	0.6995	0.6005	0.6554	0.7333	0.8457	0.4417	0.707	0.6128	0.3969	0.548	0.8483	0.6073	0.8366	0.697	0.6955	0.7196	0.5833	0.7446	0.8145	0.8367	0.511
cg26083396	0.0234	0.1417	0.0387	0.0241	0.0184	0.0283	0.2939	0.0119	0.0215	0.094	0.0141	0.0121	0.0246	0.0136	0.0157	0.0979	0.0116	0.0111	0.0692	0.0294	0.0225	0.0102	0.0816	0.0124	0.015	0.0246	0.0235	0.1443	0.0208	0.0107	0.0188	0.0227	0.0345	0.0129	0.0108	0.0089	0.1162	0.0239	0.0103	0.0095	0.0168	0.0901	0.0267	0.0139	0.0165	0.0189	0.0292	0.0124	0.0275
cg05861567	0.1518	0.4044	0.1061	0.2522	0.2247	0.2659	0.5943	0.1178	0.0557	0.4672	0.05	0.1236	0.1542	0.1069	0.1802	0.1592	0.2856	0.1095	0.1369	0.3786	0.5553	0.2573	0.1543	0.3566	0.1024	0.2901	0.1086	0.3929	0.1001	0.1849	0.2681	0.2703	0.2986	0.1538	0.2875	0.2461	0.16	0.1403	0.478	0.1798	0.104	0.1998	0.5423	0.1627	0.2151	0.3096	0.2147	0.1736	0.2261
cg02157083	0.4347	0.7634	0.5592	0.5791	0.3869	0.5238	0.7861	0.4593	0.4411	0.7649	0.1917	0.5728	0.42	0.4648	0.4856	0.6487	0.6726	0.4243	0.307	0.7218	0.6275	0.6693	0.3538	0.8018	0.6674	0.3462	0.298	0.8268	0.3993	0.6926	0.6638	0.4503	0.7741	0.4635	0.5726	0.5147	0.7798	0.4295	0.7482	0.6391	0.4257	0.4689	0.6712	0.8019	0.5724	0.1308	0.3739	0.6612	0.4149
cg15897310	0.0606	0.0385	0.0431	0.0402	0.0363	0.0418	0.0473	0.0578	0.0398	0.0416	0.0404	0.0404	0.0304	0.0456	0.0411	0.0364	0.0308	0.0506	0.051	0.0846	0.0383	0.0382	0.0784	0.2892	0.0362	0.0376	0.0514	0.0385	0.037	0.0412	0.0376	0.0609	0.0413	0.0409	0.0348	0.0643	0.0635	0.0471	0.0374	0.0431	0.0437	0.0504	0.0518	0.0648	0.0461	0.0412	0.0372	0.0485	0.0447
cg08090640	0.7527	0.5865	0.7541	0.758	0.7828	0.7054	0.4753	0.874	0.8603	0.4381	0.8823	0.879	0.9199	0.7881	0.7684	0.7761	0.7636	0.8783	0.7171	0.6381	0.7378	0.8379	0.8794	0.8754	0.7754	0.8489	0.8397	0.2659	0.8989	0.8998	0.8766	0.8597	0.8919	0.8293	0.7814	0.8133	0.8371	0.8377	0.8743	0.7979	0.8656	0.8254	0.6478	0.8568	0.8128	0.8971	0.758	0.723	0.705
cg21134096	0.3413	0.0772	0.1154	0.0674	0.0719	0.1062	0.233	0.0711	0.0561	0.3307	0.0375	0.0339	0.0578	0.0728	0.0532	0.0935	0.1148	0.0588	0.0754	0.2711	0.0511	0.0465	0.5234	0.0549	0.0412	0.0616	0.0533	0.0834	0.0675	0.0756	0.2547	0.0534	0.0637	0.055	0.0617	0.4267	0.0577	0.0501	0.102	0.0544	0.0502	0.0461	0.0731	0.0749	0.1272	0.0905	0.1179	0.0534	0.0974
cg03451296	0.0159	0.0649	0.0487	0.0226	0.1176	0.023	0.4552	0.0186	0.0102	0.4067	0.1247	0.0165	0.3729	0.2139	0.0127	0.0197	0.1925	0.4305	0.0138	0.1762	0.1	0.0595	0.0782	0.473	0.018	0.0313	0.0171	0.4434	0.0161	0.0097	0.0157	0.1596	0.1079	0.015	0.0189	0.015	0.0175	0.0404	0.0203	0.0129	0.5689	0.0183	0.3726	0.5261	0.1366	0.0271	0.2577	0.0186	0.0139
cg26029902	0.1603	0.0966	0.1879	0.0686	0.0855	0.0689	0.4184	0.312	0.2334	0.3682	0.0553	0.1102	0.1182	0.3068	0.3473	0.4456	0.1236	0.1635	0.0874	0.0982	0.1586	0.1413	0.1792	0.2629	0.0929	0.1012	0.0727	0.4677	0.1466	0.4424	0.0903	0.2183	0.2234	0.0855	0.1864	0.1713	0.115	0.6125	0.1185	0.1964	0.1324	0.1957	0.2924	0.1092	0.2591	0.3486	0.4108	0.4704	0.1715
cg23519022	0.721	0.8563	0.611	0.641	0.5777	0.5337	0.9038	0.4102	0.4123	0.8405	0.6323	0.5234	0.4424	0.3742	0.4885	0.7148	0.87	0.7176	0.6661	0.8687	0.5388	0.5494	0.4554	0.4748	0.4076	0.4674	0.4028	0.8536	0.3482	0.5077	0.4331	0.5786	0.8884	0.6168	0.7779	0.696	0.5704	0.5003	0.5652	0.6059	0.6601	0.5535	0.9285	0.5341	0.4826	0.5107	0.5603	0.691	0.4584
cg17296078	0.1134	0.228	0.3666	0.087	0.2537	0.2867	0.375	0.0958	0.3415	0.3388	0.1361	0.1592	0.2144	0.2606	0.1768	0.2704	0.2272	0.1476	0.1269	0.2357	0.1052	0.2711	0.1972	0.2773	0.1657	0.3329	0.1634	0.1132	0.0979	0.1618	0.4216	0.1209	0.1579	0.1437	0.3196	0.2648	0.15	0.2798	0.3674	0.3429	0.0545	0.1296	0.3053	0.4372	0.3507	0.424	0.2543	0.3745	0.1574
cg03085312	0.3671	0.2167	0.4369	0.444	0.6607	0.4921	0.1676	0.7421	0.5555	0.2369	0.1426	0.3066	0.8948	0.721	0.6931	0.4498	0.554	0.5639	0.6119	0.2044	0.6656	0.6152	0.734	0.7427	0.599	0.6843	0.5267	0.3696	0.5185	0.613	0.4632	0.7295	0.5084	0.5771	0.6126	0.1506	0.4154	0.592	0.6846	0.6768	0.4428	0.6076	0.8035	0.3063	0.5788	0.8246	0.808	0.4831	0.704
cg03395898	0.5803	0.4622	0.5023	0.0873	0.591	0.214	0.4602	0.1317	0.3494	0.367	0.1213	0.2028	0.3254	0.2422	0.1254	0.2212	0.2273	0.1403	0.164	0.3294	0.2112	0.2276	0.205	0.2756	0.1077	0.1481	0.0812	0.3946	0.305	0.2334	0.2975	0.2076	0.159	0.1211	0.2326	0.1822	0.2395	0.2396	0.433	0.1937	0.4123	0.1049	0.6169	0.235	0.4453	0.6242	0.2509	0.2531	0.1764
cg27201297	0.0556	0.1229	0.2692	0.0209	0.3581	0.2524	0.285	0.4393	0.5932	0.3323	0.0295	0.0301	0.0349	0.1277	0.0224	0.2473	0.1026	0.4419	0.0459	0.1974	0.2221	0.3722	0.1917	0.4749	0.1387	0.1549	0.215	0.5549	0.1597	0.0469	0.561	0.2413	0.2282	0.399	0.3231	0.0274	0.1507	0.206	0.3673	0.4109	0.0846	0.3533	0.1415	0.2493	0.1832	0.3853	0.2787	0.5065	0.0843
cg11318251	0.5802	0.232	0.6215	0.4443	0.7811	0.4532	0.4448	0.4368	0.5389	0.3336	0.5464	0.5891	0.9015	0.7915	0.5236	0.6571	0.4719	0.7928	0.5939	0.2202	0.4737	0.6236	0.7088	0.7084	0.5427	0.5427	0.4833	0.1329	0.6405	0.6735	0.5072	0.6506	0.4988	0.4022	0.6538	0.2526	0.6895	0.7901	0.4735	0.4808	0.4659	0.6928	0.8812	0.8333	0.7081	0.5881	0.8436	0.3091	0.5323
cg05992340	0.7438	0.511	0.7132	0.8012	0.9409	0.8284	0.8835	0.9065	0.8007	0.567	0.9207	0.7783	0.9262	0.9437	0.936	0.9175	0.6531	0.9035	0.9015	0.5719	0.8553	0.7352	0.8812	0.7604	0.7722	0.7955	0.9177	0.6811	0.9404	0.932	0.9403	0.9253	0.8748	0.8047	0.7727	0.8022	0.8815	0.8949	0.8105	0.9067	0.672	0.9247	0.9008	0.8575	0.9272	0.9423	0.9498	0.9297	0.8759
cg02250594	0.3307	0.206	0.3677	0.0423	0.0827	0.2334	0.2782	0.7302	0.5812	0.278	0.0776	0.0699	0.4891	0.4298	0.2911	0.4316	0.1712	0.2894	0.585	0.2092	0.1583	0.2773	0.4163	0.5461	0.2757	0.1323	0.2227	0.3771	0.2445	0.3747	0.4256	0.3769	0.487	0.1631	0.1701	0.0727	0.089	0.403	0.5138	0.0818	0.3289	0.4729	0.2317	0.171	0.2441	0.0707	0.1659	0.4505	0.0638
cg15928132	0.6294	0.7167	0.6205	0.2944	0.5864	0.5518	0.6293	0.4662	0.5704	0.6695	0.7898	0.4135	0.7415	0.7099	0.439	0.6557	0.5409	0.7571	0.639	0.6557	0.5651	0.5181	0.3826	0.498	0.2692	0.3441	0.2914	0.8182	0.482	0.6252	0.4757	0.4284	0.5264	0.5623	0.4486	0.7039	0.6063	0.4979	0.4468	0.6081	0.8071	0.5292	0.7375	0.4039	0.7618	0.2797	0.5601	0.5561	0.6407
cg07737781	0.0879	0.0936	0.1021	0.0553	0.2867	0.0892	0.389	0.1598	0.0653	0.1044	0.1292	0.0732	0.2173	0.0853	0.0814	0.3269	0.0719	0.1883	0.0844	0.1422	0.4866	0.0945	0.1053	0.1169	0.07	0.0774	0.0804	0.193	0.0956	0.0828	0.0751	0.0884	0.1811	0.0663	0.2388	0.1008	0.0826	0.1022	0.317	0.0886	0.0986	0.1245	0.274	0.0963	0.0833	0.1016	0.0662	0.222	0.1791
cg13539030	0.0553	0.0389	0.0467	0.0159	0.0974	0.0166	0.2868	0.0781	0.0138	0.1669	0.0345	0.0194	0.3124	0.0842	0.0164	0.2661	0.0726	0.45	0.1252	0.0704	0.0201	0.1567	0.0755	0.1051	0.0212	0.0283	0.0209	0.1346	0.0521	0.0153	0.0168	0.2147	0.1943	0.0212	0.0238	0.0491	0.2178	0.3984	0.1174	0.0376	0.1807	0.0479	0.0438	0.2213	0.169	0.5948	0.3318	0.0207	0.0166
cg19586576	0.3416	0.2716	0.303	0.2008	0.2822	0.1698	0.3898	0.3049	0.3495	0.458	0.345	0.3057	0.1449	0.3744	0.1909	0.3721	0.2536	0.5186	0.2173	0.4312	0.3974	0.1695	0.1856	0.5762	0.2251	0.1849	0.143	0.5254	0.2198	0.2021	0.2892	0.4637	0.5767	0.441	0.2631	0.367	0.3843	0.3273	0.4133	0.4348	0.3133	0.468	0.1084	0.5167	0.1568	0.4224	0.148	0.1797	0.1926
cg11781389	0.0663	0.0717	0.1152	0.0549	0.0737	0.0516	0.1461	0.1205	0.1039	0.2244	0.0597	0.0519	0.1049	0.1677	0.0607	0.0768	0.0634	0.1485	0.0556	0.1001	0.1076	0.0701	0.0891	0.1233	0.0608	0.0551	0.0524	0.3287	0.0779	0.0678	0.0464	0.4794	0.0935	0.0857	0.065	0.0439	0.1013	0.0749	0.0672	0.0418	0.0743	0.0523	0.0734	0.2491	0.0794	0.0736	0.1914	0.0495	0.0685
cg11532513	0.586	0.6825	0.4511	0.361	0.3773	0.4981	0.5998	0.237	0.3891	0.777	0.3001	0.3893	0.1682	0.3399	0.4613	0.3669	0.5914	0.6519	0.4845	0.7341	0.4397	0.4372	0.4087	0.4675	0.3939	0.3602	0.2776	0.2986	0.3733	0.4061	0.2986	0.4235	0.6771	0.4496	0.6065	0.5921	0.3402	0.3809	0.3444	0.6293	0.5303	0.3419	0.8654	0.3074	0.3227	0.1896	0.466	0.2468	0.3174
cg05839235	0.0991	0.2865	0.1889	0.046	0.0484	0.1048	0.1819	0.069	0.4101	0.3004	0.2526	0.0515	0.265	0.1998	0.0849	0.0872	0.0712	0.3969	0.0898	0.2686	0.0621	0.0982	0.0849	0.1493	0.1092	0.0809	0.0346	0.5098	0.2084	0.0321	0.0539	0.0669	0.4111	0.065	0.0895	0.2354	0.1579	0.1097	0.0976	0.1263	0.0397	0.0391	0.0849	0.1456	0.0335	0.0492	0.0732	0.1191	0.1064
cg12331389	0.0158	0.0415	0.3158	0.0141	0.0099	0.0312	0.3597	0.0418	0.0766	0.2205	0.367	0.0121	0.0171	0.0368	0.0143	0.1085	0.0196	0.0365	0.0203	0.2641	0.1137	0.1405	0.1081	0.0719	0.0143	0.0154	0.0125	0.5556	0.0149	0.0105	0.4507	0.057	0.14	0.3312	0.0268	0.3097	0.2161	0.079	0.0269	0.1942	0.0176	0.012	0.4476	0.0189	0.1035	0.1774	0.4662	0.0412	0.0818
cg26371206	0.4962	0.2042	0.6228	0.0621	0.3131	0.3436	0.3324	0.5553	0.5886	0.4111	0.4261	0.1833	0.4507	0.4391	0.4143	0.2843	0.308	0.4211	0.5384	0.3821	0.5233	0.2039	0.4755	0.2113	0.132	0.1574	0.0566	0.389	0.1768	0.6997	0.435	0.4504	0.1231	0.1378	0.3724	0.3282	0.4272	0.5298	0.5727	0.1152	0.457	0.679	0.5715	0.3396	0.5066	0.4037	0.5588	0.1761	0.221
cg04424621	0.1938	0.525	0.4716	0.5184	0.7486	0.4138	0.4994	0.2337	0.0549	0.5321	0.0653	0.4823	0.1079	0.1171	0.189	0.2715	0.383	0.1607	0.4794	0.5585	0.1903	0.2772	0.1429	0.5459	0.1286	0.4526	0.1721	0.87	0.5963	0.2372	0.4869	0.4753	0.3802	0.2312	0.2701	0.3076	0.5312	0.5635	0.2588	0.5066	0.2397	0.1191	0.153	0.801	0.6525	0.0887	0.5498	0.1107	0.1288
cg10837843	0.0535	0.1454	0.0907	0.0786	0.4165	0.1024	0.3093	0.0791	0.0605	0.1034	0.0262	0.0359	0.0611	0.0753	0.0349	0.0489	0.4163	0.1023	0.4049	0.1162	0.1544	0.1171	0.4281	0.3603	0.0498	0.0943	0.0419	0.2197	0.3054	0.0571	0.2267	0.3992	0.6849	0.0929	0.0709	0.0705	0.1471	0.0811	0.4067	0.0565	0.0976	0.2695	0.2077	0.2144	0.1219	0.0724	0.3919	0.1225	0.1727
cg19560758	0.2773	0.1391	0.0814	0.0443	0.0669	0.0802	0.059	0.0549	0.0978	0.1996	0.04	0.1522	0.1394	0.0496	0.065	0.0993	0.1194	0.2392	0.3309	0.2494	0.0693	0.1225	0.1295	0.0916	0.0426	0.07	0.0422	0.1601	0.0863	0.0803	0.0809	0.1096	0.0717	0.1002	0.1302	0.0949	0.0763	0.0801	0.1831	0.099	0.0842	0.0905	0.1658	0.0842	0.2681	0.2685	0.3159	0.0731	0.0996
cg05722906	0.3767	0.4639	0.2737	0.2056	0.2723	0.2665	0.241	0.1468	0.1005	0.4823	0.7282	0.1987	0.3113	0.3491	0.239	0.1745	0.368	0.2365	0.3684	0.4636	0.3043	0.263	0.1715	0.242	0.1566	0.2202	0.1597	0.4836	0.1986	0.248	0.1797	0.3212	0.3725	0.2548	0.2233	0.2249	0.2101	0.3421	0.3135	0.2437	0.2105	0.1211	0.1715	0.3289	0.1586	0.7316	0.4642	0.1471	0.1731
cg22462235	0.409	0.6363	0.3532	0.4603	0.6198	0.4949	0.7144	0.2803	0.1951	0.6616	0.1886	0.3251	0.3481	0.2325	0.4685	0.4125	0.5344	0.3375	0.3912	0.6001	0.4499	0.3808	0.2657	0.2208	0.254	0.2988	0.3228	0.5215	0.25	0.3712	0.3766	0.4049	0.5519	0.3353	0.3726	0.3356	0.2435	0.3318	0.4915	0.5921	0.1894	0.2419	0.5178	0.3001	0.386	0.5602	0.2546	0.218	0.2574
cg01316516	0.369	0.154	0.5278	0.049	0.3617	0.0583	0.3078	0.5555	0.0543	0.4389	0.0457	0.6788	0.0851	0.0513	0.5333	0.3926	0.1918	0.5481	0.1074	0.4506	0.4504	0.4738	0.1004	0.603	0.5561	0.6203	0.0511	0.0972	0.0567	0.0605	0.543	0.6482	0.5668	0.5773	0.4455	0.5916	0.4944	0.0615	0.1843	0.073	0.0577	0.7249	0.6892	0.059	0.4478	0.0746	0.4921	0.5464	0.5355
cg07986525	0.0823	0.123	0.1466	0.1489	0.1172	0.1586	0.4	0.644	0.1289	0.4647	0.1273	0.1056	0.4984	0.3979	0.0865	0.3246	0.113	0.3757	0.147	0.4559	0.1048	0.3554	0.1408	0.3246	0.0914	0.1101	0.2479	0.49	0.1278	0.34	0.0927	0.0754	0.2242	0.0978	0.2427	0.1124	0.1109	0.1628	0.1335	0.1034	0.1045	0.0668	0.1919	0.1917	0.1073	0.1081	0.133	0.1495	0.1175
cg18956481	0.3801	0.0436	0.0888	0.0538	0.0539	0.0718	0.3231	0.0804	0.045	0.1	0.0727	0.0306	0.0964	0.0941	0.1041	0.0708	0.1412	0.4909	0.1859	0.2708	0.068	0.0909	0.0736	0.0688	0.0739	0.1558	0.1418	0.0858	0.0777	0.4112	0.2005	0.0547	0.1778	0.0556	0.2415	0.1484	0.1244	0.0698	0.0618	0.0609	0.0875	0.0438	0.0655	0.2236	0.0966	0.0369	0.1202	0.502	0.359
cg00415993	0.8487	0.6549	0.8543	0.5669	0.8364	0.6047	0.5894	0.7934	0.8957	0.5545	0.9038	0.8305	0.9201	0.9098	0.8135	0.8082	0.7442	0.8158	0.7991	0.3775	0.7845	0.8094	0.874	0.7813	0.6421	0.8606	0.8004	0.5988	0.898	0.8004	0.8387	0.8957	0.8676	0.7977	0.7884	0.7073	0.8173	0.8244	0.8405	0.8564	0.7712	0.668	0.8829	0.8684	0.6841	0.9243	0.9082	0.857	0.6534
cg10570177	0.4386	0.1566	0.2235	0.0715	0.112	0.2454	0.3123	0.4727	0.0828	0.2251	0.3704	0.0968	0.0403	0.429	0.1027	0.1747	0.2082	0.2526	0.4071	0.3899	0.1344	0.3683	0.1926	0.1048	0.0653	0.0609	0.0684	0.3325	0.0878	0.0589	0.3902	0.2628	0.133	0.0858	0.0814	0.1705	0.0946	0.4287	0.4064	0.1014	0.2273	0.0421	0.0512	0.4164	0.3656	0.115	0.1556	0.0394	0.0836
cg10401088	0.8426	0.6241	0.8768	0.1889	0.7936	0.4902	0.374	0.6665	0.1604	0.5671	0.7039	0.6738	0.8448	0.8684	0.7091	0.7252	0.6563	0.9067	0.8674	0.5802	0.6602	0.8389	0.6177	0.9246	0.5376	0.7866	0.5185	0.1747	0.8884	0.7821	0.8137	0.7376	0.7681	0.6511	0.6171	0.7832	0.8255	0.8535	0.8346	0.8519	0.8881	0.8774	0.8986	0.8502	0.6075	0.8004	0.8643	0.7949	0.1821
cg24826867	0.0308	0.0231	0.022	0.0211	0.0178	0.0204	0.0554	0.0238	0.0654	0.1761	0.1247	0.0196	0.0551	0.0183	0.0191	0.027	0.0225	0.3747	0.0205	0.0467	0.0413	0.0282	0.0434	0.0208	0.0253	0.0235	0.0211	0.0187	0.0232	0.0153	0.046	0.0196	0.2928	0.0215	0.0236	0.0226	0.0229	0.2276	0.0244	0.0267	0.0316	0.0189	0.3195	0.3586	0.02	0.0345	0.0197	0.0269	0.0175
cg13112511	0.4053	0.4197	0.4531	0.327	0.6668	0.7959	0.4627	0.5479	0.3924	0.3802	0.2429	0.1907	0.6911	0.7334	0.834	0.4362	0.347	0.8	0.8558	0.3376	0.534	0.2995	0.3834	0.5703	0.3415	0.5589	0.6149	0.2139	0.7896	0.4995	0.8507	0.4984	0.2335	0.6276	0.4158	0.4443	0.6638	0.5173	0.2486	0.8426	0.5865	0.7541	0.788	0.3433	0.8497	0.7908	0.8311	0.5538	0.7602
cg06963844	0.0912	0.0483	0.651	0.4611	0.1933	0.4561	0.3663	0.5761	0.7138	0.0594	0.5436	0.6203	0.7408	0.8694	0.7193	0.7092	0.4944	0.6788	0.559	0.3726	0.6624	0.7343	0.4842	0.9294	0.5468	0.5071	0.7607	0.7227	0.8834	0.5404	0.6399	0.5088	0.4351	0.7183	0.4544	0.5323	0.793	0.7073	0.7654	0.7577	0.8789	0.8521	0.4071	0.5588	0.5633	0.8949	0.6446	0.8636	0.8001
cg11754206	0.5864	0.3714	0.0883	0.2038	0.5113	0.1284	0.3485	0.4791	0.7949	0.4203	0.2676	0.1943	0.4011	0.342	0.3421	0.1095	0.3551	0.4802	0.628	0.3123	0.4151	0.3807	0.4743	0.5985	0.1111	0.3061	0.1597	0.5359	0.3888	0.4891	0.3512	0.7188	0.0998	0.4127	0.6027	0.3424	0.1018	0.448	0.5891	0.2331	0.1026	0.687	0.4016	0.1506	0.6326	0.1279	0.5699	0.4773	0.5853
cg08897388	0.1156	0.4159	0.0769	0.0748	0.4274	0.1613	0.4484	0.0747	0.0557	0.1906	0.0473	0.043	0.1087	0.2098	0.1007	0.1568	0.1899	0.0657	0.5406	0.2799	0.1083	0.119	0.1579	0.1261	0.052	0.0568	0.081	0.1161	0.0623	0.1166	0.3164	0.4301	0.0483	0.0583	0.1213	0.1271	0.0852	0.51	0.1063	0.098	0.0782	0.0705	0.2104	0.274	0.224	0.3638	0.3599	0.0775	0.0823
cg20429911	0.5708	0.1952	0.4376	0.1069	0.2347	0.0886	0.3772	0.4821	0.1366	0.4275	0.0804	0.681	0.0871	0.0956	0.5617	0.4876	0.244	0.5054	0.1998	0.4891	0.4574	0.5252	0.1117	0.6982	0.5831	0.6299	0.0797	0.163	0.0908	0.1098	0.5406	0.6168	0.5349	0.5618	0.416	0.5797	0.4522	0.1056	0.1538	0.1411	0.2668	0.6686	0.6791	0.0793	0.4682	0.127	0.5182	0.6438	0.4683
cg00669856	0.3463	0.1035	0.2139	0.135	0.5572	0.2585	0.312	0.8304	0.4747	0.0684	0.4203	0.1116	0.8911	0.7156	0.327	0.102	0.2669	0.1816	0.3975	0.0633	0.38	0.5157	0.442	0.2823	0.4104	0.5728	0.6596	0.0683	0.7152	0.1926	0.8538	0.8443	0.5272	0.5554	0.2533	0.098	0.1179	0.5901	0.4435	0.4716	0.2662	0.2506	0.8774	0.5153	0.7973	0.8942	0.7709	0.426	0.7065
cg00297584	0.0414	0.0915	0.0953	0.0578	0.174	0.0631	0.2429	0.0505	0.0702	0.3122	0.0242	0.082	0.1661	0.116	0.0518	0.0745	0.1543	0.158	0.0856	0.1382	0.0528	0.1372	0.0938	0.0719	0.0401	0.0855	0.0342	0.5147	0.0415	0.1701	0.0542	0.3153	0.0402	0.0499	0.1545	0.1115	0.1767	0.0735	0.0949	0.0508	0.042	0.058	0.478	0.5203	0.0641	0.0757	0.609	0.25	0.1026
cg13191049	0.2118	0.1247	0.1693	0.0559	0.0836	0.0711	0.16	0.1072	0.0905	0.1777	0.0693	0.0343	0.0401	0.0973	0.1583	0.1394	0.0527	0.2226	0.2944	0.1776	0.0638	0.033	0.0608	0.1467	0.0787	0.0874	0.1089	0.3362	0.0901	0.0874	0.0537	0.0475	0.0862	0.02	0.0485	0.079	0.1427	0.0587	0.3063	0.0425	0.0463	0.0466	0.0345	0.0358	0.0632	0.0573	0.0752	0.212	0.0557
cg16986720	0.5375	0.311	0.7518	0.3423	0.4736	0.6372	0.2993	0.3881	0.2492	0.2957	0.4843	0.3342	0.933	0.767	0.5719	0.2903	0.4615	0.3991	0.3405	0.3579	0.396	0.5522	0.6501	0.4326	0.3548	0.2965	0.5924	0.1737	0.7419	0.4656	0.8839	0.8733	0.2081	0.5513	0.3167	0.2629	0.3724	0.6902	0.2753	0.6861	0.5103	0.4034	0.7942	0.1909	0.7258	0.9154	0.7875	0.3259	0.3021
cg06782849	0.0426	0.1777	0.0356	0.0371	0.0672	0.0352	0.3634	0.0634	0.0472	0.2224	0.029	0.1149	0.0515	0.0552	0.0771	0.08	0.045	0.3273	0.0307	0.244	0.0347	0.0425	0.0544	0.1715	0.035	0.0352	0.0345	0.4441	0.0885	0.0494	0.0338	0.3138	0.1687	0.0354	0.0439	0.0368	0.0375	0.0441	0.0633	0.3793	0.0326	0.0449	0.0354	0.0765	0.0757	0.0326	0.0428	0.4313	0.0316
cg02604290	0.0708	0.1326	0.0616	0.1862	0.4575	0.084	0.2189	0.0572	0.4615	0.2666	0.0847	0.7452	0.2916	0.1637	0.0508	0.0708	0.0709	0.3119	0.0461	0.1533	0.0627	0.0766	0.1459	0.0988	0.382	0.0568	0.1937	0.3901	0.0489	0.0852	0.3257	0.058	0.5074	0.0626	0.069	0.1348	0.4714	0.0871	0.0841	0.0824	0.0475	0.0367	0.1132	0.0707	0.1168	0.0621	0.0404	0.331	0.2296
cg14289461	0.3993	0.5137	0.4983	0.1612	0.6189	0.3469	0.4486	0.405	0.6494	0.4412	0.2137	0.207	0.8784	0.5513	0.4432	0.5137	0.3608	0.233	0.6545	0.4221	0.3793	0.3033	0.3914	0.428	0.1242	0.2524	0.2301	0.1711	0.3469	0.391	0.5671	0.3041	0.4596	0.3978	0.2799	0.2907	0.2117	0.4918	0.6395	0.3048	0.2737	0.3364	0.8064	0.4591	0.6649	0.5861	0.4912	0.3371	0.1718
cg15185794	0.0701	0.1015	0.0969	0.0647	0.2161	0.0699	0.2121	0.2022	0.0722	0.3109	0.0846	0.0598	0.4336	0.4359	0.0582	0.5105	0.2514	0.3043	0.1046	0.1885	0.4996	0.2075	0.1005	0.0522	0.1161	0.4124	0.0543	0.1496	0.2741	0.0569	0.0701	0.3415	0.3869	0.4716	0.1779	0.0656	0.064	0.2674	0.0905	0.0691	0.387	0.087	0.4797	0.1723	0.3485	0.3823	0.4458	0.3658	0.1197
cg14833385	0.4384	0.2958	0.6487	0.4182	0.6451	0.3204	0.1385	0.4831	0.4704	0.3453	0.2118	0.1965	0.46	0.7467	0.4595	0.4154	0.48	0.4768	0.3915	0.2222	0.245	0.5256	0.3297	0.7513	0.5014	0.2255	0.4083	0.0977	0.6585	0.7371	0.532	0.4961	0.5747	0.5143	0.4115	0.1998	0.4614	0.4183	0.4373	0.6335	0.4214	0.4409	0.6402	0.6544	0.1274	0.5088	0.7911	0.4778	0.3458
cg13854874	0.168	0.0607	0.2835	0.0575	0.4505	0.1437	0.2781	0.1867	0.0521	0.242	0.0597	0.085	0.4189	0.4282	0.1009	0.5343	0.1262	0.1833	0.4372	0.2329	0.4622	0.1312	0.4442	0.151	0.12	0.0747	0.1021	0.3277	0.369	0.1401	0.4473	0.3895	0.1193	0.1619	0.1348	0.4393	0.0742	0.1613	0.0614	0.1096	0.0865	0.4995	0.1098	0.1529	0.0773	0.5171	0.2369	0.0969	0.0827
cg20802392	0.2469	0.412	0.2237	0.5557	0.7202	0.4731	0.354	0.7888	0.558	0.4215	0.7706	0.7805	0.925	0.898	0.6949	0.7998	0.6414	0.8401	0.7135	0.4507	0.6598	0.5523	0.8152	0.6813	0.8167	0.7755	0.6909	0.6977	0.6295	0.8277	0.8114	0.8222	0.5911	0.6801	0.6676	0.7553	0.7646	0.816	0.5127	0.8144	0.8394	0.8303	0.6553	0.7798	0.6724	0.8958	0.7505	0.6221	0.7169
cg20261167	0.7847	0.5488	0.5023	0.3374	0.6555	0.7053	0.2299	0.5303	0.376	0.4105	0.7447	0.3988	0.6284	0.6389	0.6115	0.4968	0.5267	0.4859	0.7926	0.4733	0.4491	0.7602	0.6314	0.4835	0.2922	0.6261	0.6216	0.2412	0.7317	0.8177	0.9008	0.7046	0.5547	0.6951	0.7799	0.4633	0.8655	0.824	0.4652	0.8459	0.4532	0.4276	0.9074	0.7327	0.843	0.887	0.8297	0.1639	0.5235
cg12315302	0.044	0.0392	0.6294	0.2596	0.319	0.3947	0.0763	0.8024	0.7441	0.0545	0.711	0.7671	0.7998	0.3384	0.6223	0.6906	0.1	0.8408	0.3361	0.0349	0.5725	0.6176	0.7079	0.8534	0.7376	0.8123	0.6898	0.3741	0.8994	0.7182	0.7698	0.6936	0.5335	0.7331	0.2675	0.0464	0.7241	0.6664	0.6575	0.6351	0.8388	0.7232	0.5216	0.6738	0.6936	0.7891	0.864	0.8494	0.6762
cg22499964	0.1099	0.1364	0.1963	0.0558	0.3762	0.0555	0.1795	0.1087	0.0662	0.1981	0.2897	0.1031	0.0897	0.0766	0.0687	0.2232	0.1972	0.2812	0.1616	0.2209	0.3581	0.1365	0.1643	0.3021	0.05	0.2492	0.0428	0.1986	0.1837	0.0954	0.0844	0.1654	0.1866	0.2101	0.3031	0.1608	0.3209	0.1229	0.1079	0.11	0.1191	0.2319	0.0674	0.0861	0.16	0.0642	0.2593	0.1395	0.1431
cg09963123	0.1469	0.2929	0.0994	0.153	0.2792	0.3994	0.2802	0.4482	0.4133	0.3236	0.3589	0.2125	0.2639	0.1778	0.2195	0.6045	0.4427	0.7977	0.4005	0.3584	0.3042	0.5048	0.5191	0.6729	0.0639	0.4093	0.0513	0.6778	0.5952	0.525	0.4705	0.7322	0.6343	0.393	0.412	0.452	0.4369	0.5028	0.441	0.4537	0.4882	0.7122	0.3781	0.738	0.1866	0.8215	0.5363	0.7253	0.2151
cg12813797	0.5524	0.6405	0.5357	0.3143	0.9122	0.776	0.6312	0.698	0.7072	0.5152	0.7021	0.4696	0.8273	0.8184	0.6152	0.8579	0.5624	0.9332	0.8168	0.7352	0.5997	0.6189	0.5747	0.8171	0.2774	0.5774	0.4959	0.2598	0.5476	0.6369	0.6465	0.8632	0.5404	0.8913	0.49	0.4761	0.6234	0.6124	0.9163	0.635	0.4901	0.4247	0.858	0.8951	0.7613	0.8444	0.7419	0.2472	0.4283
cg02128567	0.0702	0.0874	0.0414	0.0871	0.0928	0.0219	0.1426	0.3173	0.0174	0.4006	0.2351	0.0315	0.4598	0.0319	0.3184	0.0428	0.0237	0.4231	0.4043	0.1801	0.037	0.1673	0.035	0.4123	0.0352	0.1581	0.038	0.5364	0.1139	0.0494	0.028	0.0235	0.2561	0.3746	0.0483	0.1407	0.0609	0.0622	0.1543	0.3766	0.0716	0.1081	0.1099	0.4082	0.0317	0.1271	0.5557	0.3181	0.0741
cg21026663	0.0779	0.0212	0.6701	0.4525	0.4889	0.4753	0.0367	0.6709	0.7523	0.0241	0.6743	0.6984	0.7583	0.4815	0.5582	0.6284	0.34	0.6979	0.4384	0.0198	0.5783	0.6036	0.6816	0.7388	0.6528	0.6563	0.6421	0.4606	0.765	0.598	0.6955	0.6754	0.6069	0.6436	0.398	0.133	0.5973	0.6193	0.6252	0.6043	0.7446	0.6914	0.5726	0.6005	0.6227	0.8011	0.7712	0.642	0.6756
cg03538436	0.0961	0.2528	0.3012	0.0897	0.1223	0.1477	0.3957	0.3514	0.19	0.1982	0.3165	0.0487	0.0566	0.1831	0.0801	0.125	0.194	0.2002	0.1376	0.2293	0.0929	0.1365	0.4992	0.3841	0.0586	0.6892	0.0947	0.1779	0.1774	0.0869	0.1367	0.1173	0.1209	0.1273	0.1325	0.0697	0.1516	0.0557	0.217	0.0736	0.6714	0.4658	0.3421	0.0953	0.4432	0.0322	0.2713	0.1317	0.3253
cg09874600	0.2572	0.0331	0.4305	0.45	0.4444	0.3405	0.1158	0.5338	0.412	0.0288	0.6248	0.3973	0.4654	0.6196	0.508	0.2417	0.1206	0.6814	0.5647	0.186	0.4141	0.3687	0.2689	0.3833	0.2567	0.3651	0.1332	0.0395	0.3804	0.5209	0.6635	0.5729	0.5558	0.2356	0.3027	0.2147	0.2699	0.398	0.2443	0.4363	0.3623	0.6845	0.3697	0.387	0.397	0.5494	0.2472	0.5779	0.2536
cg00876704	0.0738	0.0323	0.3425	0.0294	0.1508	0.0308	0.3237	0.353	0.4968	0.3742	0.5559	0.3447	0.0265	0.1637	0.1735	0.1006	0.3616	0.694	0.1772	0.177	0.5796	0.2571	0.0518	0.378	0.203	0.0693	0.0201	0.4688	0.262	0.0902	0.0243	0.6563	0.2438	0.5323	0.1071	0.3053	0.1167	0.2542	0.5035	0.1232	0.5478	0.5726	0.0438	0.2747	0.0724	0.0798	0.4519	0.5248	0.1299
cg06363129	0.8098	0.4947	0.4927	0.5319	0.7101	0.5649	0.5713	0.7781	0.1571	0.4173	0.8391	0.4063	0.6792	0.5325	0.4726	0.4343	0.8258	0.6126	0.8855	0.3944	0.4057	0.6338	0.6609	0.8778	0.3105	0.4876	0.792	0.205	0.5541	0.3257	0.7937	0.6656	0.4519	0.6623	0.4914	0.7353	0.8355	0.8474	0.2614	0.7871	0.7945	0.2515	0.7542	0.5953	0.6748	0.3859	0.7443	0.6169	0.4447
cg11443787	0.0747	0.1893	0.5354	0.0313	0.4396	0.1773	0.3126	0.4217	0.0346	0.1724	0.7501	0.0696	0.4563	0.1218	0.0386	0.3965	0.2102	0.3828	0.1637	0.2299	0.3359	0.2336	0.0785	0.4082	0.0765	0.0638	0.0338	0.2281	0.5434	0.524	0.2004	0.055	0.1314	0.3525	0.1254	0.333	0.055	0.0528	0.3078	0.1474	0.5061	0.4049	0.7915	0.0479	0.3961	0.8636	0.4302	0.3473	0.2992
cg23376526	0.0708	0.0561	0.0929	0.0642	0.0303	0.0408	0.394	0.6612	0.0402	0.0384	0.0387	0.054	0.2316	0.0445	0.0424	0.0516	0.0873	0.0558	0.0712	0.0734	0.0631	0.0543	0.2023	0.3907	0.0768	0.0483	0.0712	0.3298	0.0624	0.0399	0.3165	0.06	0.0606	0.0833	0.0546	0.0502	0.0477	0.4723	0.0954	0.0416	0.0529	0.0885	0.4271	0.0538	0.1563	0.7364	0.48	0.0374	0.1176
cg12592716	0.5564	0.2209	0.5653	0.077	0.5037	0.1576	0.3144	0.6134	0.5869	0.4339	0.409	0.5662	0.5208	0.7745	0.0885	0.5578	0.4301	0.5217	0.6819	0.3897	0.6128	0.3887	0.781	0.7272	0.1504	0.5742	0.2186	0.5935	0.8474	0.2318	0.3517	0.7327	0.5995	0.6886	0.5522	0.3764	0.643	0.6887	0.4928	0.5125	0.7617	0.5465	0.6671	0.5771	0.5654	0.8464	0.816	0.5986	0.5216
cg12200412	0.2394	0.5855	0.3676	0.3808	0.2121	0.3653	0.468	0.2364	0.4651	0.6523	0.3418	0.2407	0.5088	0.4344	0.3315	0.2937	0.3141	0.2558	0.3273	0.6206	0.303	0.7587	0.5673	0.7608	0.3838	0.2203	0.4208	0.1946	0.7071	0.4432	0.3399	0.4246	0.4763	0.2685	0.4048	0.5545	0.5424	0.293	0.4612	0.6913	0.1781	0.2067	0.8341	0.2818	0.2616	0.4331	0.4153	0.1943	0.3028
cg18055007	0.0352	0.0598	0.055	0.03	0.0374	0.0443	0.4127	0.0477	0.0265	0.1793	0.0269	0.0542	0.0427	0.0342	0.033	0.0628	0.2115	0.3989	0.037	0.1778	0.0469	0.3548	0.4847	0.0565	0.0286	0.0431	0.0383	0.2706	0.0357	0.0402	0.0385	0.4796	0.0543	0.0332	0.1664	0.0363	0.0297	0.6933	0.0615	0.0811	0.0475	0.0337	0.0942	0.0544	0.0453	0.6709	0.4167	0.3856	0.041
cg11840540	0.0245	0.2913	0.0295	0.0467	0.0415	0.0783	0.1149	0.0236	0.0277	0.3322	0.3004	0.0341	0.0406	0.0305	0.0202	0.0286	0.0645	0.0543	0.0325	0.3404	0.3175	0.1103	0.0382	0.0581	0.0271	0.0557	0.0954	0.6373	0.3755	0.0423	0.0427	0.026	0.0277	0.0479	0.0803	0.0706	0.0642	0.0532	0.0589	0.0233	0.0219	0.0285	0.2949	0.0693	0.0223	0.0223	0.0255	0.0536	0.0535
cg27529628	0.3728	0.3343	0.3861	0.2971	0.3289	0.195	0.3477	0.404	0.693	0.4106	0.4939	0.0946	0.717	0.3714	0.0457	0.5142	0.3126	0.322	0.1772	0.3573	0.1125	0.5425	0.6869	0.5822	0.4915	0.1704	0.1455	0.6821	0.4616	0.0883	0.2989	0.7023	0.5484	0.2712	0.5793	0.3938	0.5916	0.2108	0.5708	0.6052	0.7287	0.4889	0.6302	0.5286	0.2239	0.7685	0.4915	0.4636	0.0853
cg00342530	0.7094	0.3822	0.5974	0.4157	0.7025	0.6509	0.2555	0.704	0.6641	0.3254	0.6788	0.6543	0.9108	0.5435	0.8003	0.6	0.4804	0.7366	0.6668	0.3345	0.6896	0.4941	0.7479	0.491	0.5668	0.7131	0.6095	0.2803	0.7139	0.8514	0.8151	0.745	0.7153	0.6476	0.5424	0.5177	0.5466	0.5576	0.6783	0.7578	0.4575	0.6438	0.6888	0.7157	0.792	0.8448	0.7146	0.6668	0.4765
cg15091337	0.3186	0.0738	0.2414	0.0631	0.0518	0.0678	0.2381	0.2689	0.0714	0.1622	0.1763	0.1175	0.9446	0.2046	0.2257	0.3315	0.1261	0.0835	0.2786	0.2078	0.0559	0.0368	0.0691	0.1265	0.0583	0.0613	0.0375	0.3974	0.2822	0.0526	0.084	0.29	0.3464	0.0917	0.0361	0.08	0.122	0.1269	0.4253	0.0395	0.0489	0.4746	0.1061	0.0584	0.1925	0.7649	0.229	0.597	0.0366
cg07703401	0.1514	0.2698	0.3864	0.3247	0.265	0.0748	0.1342	0.3629	0.5204	0.417	0.5742	0.0499	0.2146	0.4969	0.3849	0.169	0.0622	0.4914	0.3688	0.2374	0.2761	0.0904	0.1777	0.595	0.1194	0.4103	0.0364	0.4614	0.3058	0.1004	0.1723	0.1668	0.2824	0.2506	0.507	0.2545	0.4687	0.516	0.0767	0.1551	0.0635	0.0346	0.6479	0.0745	0.2266	0.1248	0.2658	0.5721	0.3528
cg06230736	0.0914	0.1607	0.1329	0.0862	0.1079	0.0913	0.3987	0.2185	0.6177	0.555	0.467	0.2112	0.173	0.0941	0.0622	0.1884	0.1624	0.7145	0.477	0.3801	0.4258	0.5281	0.5758	0.8413	0.0491	0.5362	0.0674	0.3286	0.169	0.0485	0.511	0.6171	0.5523	0.281	0.2165	0.1386	0.5971	0.5509	0.0746	0.5667	0.1323	0.4673	0.173	0.5475	0.1677	0.0906	0.0401	0.317	0.1471
cg00231644	0.5445	0.1435	0.4685	0.0905	0.5281	0.1291	0.3261	0.2269	0.3695	0.2696	0.5102	0.2747	0.5315	0.6343	0.1693	0.4559	0.4675	0.5871	0.1474	0.3338	0.3829	0.2952	0.3493	0.5189	0.0998	0.2635	0.1313	0.2245	0.5575	0.5178	0.2385	0.7157	0.7966	0.2388	0.2622	0.3505	0.4014	0.4499	0.628	0.4304	0.4323	0.5106	0.7311	0.4642	0.5963	0.3921	0.5805	0.5077	0.1745
cg23352695	0.759	0.5795	0.5134	0.2108	0.8459	0.5008	0.5571	0.4317	0.3417	0.6835	0.5808	0.6508	0.7181	0.308	0.3336	0.7755	0.6497	0.7298	0.2131	0.6276	0.7563	0.4961	0.4984	0.7379	0.2936	0.4463	0.369	0.7883	0.3625	0.3086	0.4995	0.7847	0.777	0.65	0.5014	0.4971	0.2217	0.4144	0.7782	0.78	0.6334	0.4066	0.8994	0.7773	0.4275	0.5741	0.8359	0.4707	0.2217
cg22680204	0.2448	0.1478	0.5402	0.0742	0.2722	0.0874	0.2221	0.1043	0.0855	0.2068	0.8145	0.3855	0.5886	0.364	0.0891	0.4445	0.167	0.6138	0.3893	0.2507	0.3716	0.3516	0.1229	0.7671	0.0711	0.1029	0.0628	0.6653	0.4149	0.3728	0.1424	0.4692	0.5423	0.3976	0.1239	0.3965	0.5723	0.3274	0.1613	0.4951	0.4774	0.0703	0.2995	0.4089	0.189	0.3929	0.4767	0.6798	0.0882
cg21926138	0.2776	0.052	0.1886	0.0857	0.2978	0.1193	0.1148	0.4943	0.4387	0.1141	0.3883	0.2757	0.8355	0.5433	0.4397	0.4454	0.172	0.5392	0.1337	0.0675	0.1655	0.4639	0.4575	0.645	0.1958	0.4169	0.4687	0.0969	0.511	0.6259	0.4288	0.2752	0.5365	0.1147	0.4409	0.1341	0.2443	0.6252	0.6993	0.4479	0.1868	0.6318	0.7333	0.5006	0.3397	0.9196	0.591	0.4877	0.3541
cg03011500	0.3651	0.0706	0.3254	0.0348	0.058	0.036	0.1328	0.0545	0.2803	0.2929	0.4026	0.2722	0.0216	0.2516	0.0341	0.0484	0.0593	0.0359	0.2857	0.1566	0.4592	0.4307	0.0648	0.6735	0.0442	0.038	0.0367	0.4263	0.0555	0.043	0.205	0.3982	0.6385	0.034	0.2379	0.044	0.0484	0.4609	0.0504	0.0391	0.1187	0.0388	0.4912	0.07	0.4542	0.0554	0.3601	0.0626	0.0653
cg14498423	0.7162	0.3628	0.6211	0.3404	0.3041	0.3429	0.3613	0.4643	0.4057	0.4341	0.766	0.3079	0.4885	0.6251	0.284	0.2406	0.4685	0.7921	0.6805	0.3728	0.4405	0.6671	0.4961	0.5559	0.4479	0.5172	0.4798	0.3332	0.4574	0.5982	0.5195	0.6995	0.7618	0.1949	0.6231	0.6735	0.5018	0.362	0.4839	0.519	0.5727	0.1157	0.7782	0.5317	0.7463	0.4358	0.6495	0.7554	0.487
cg01305421	0.3821	0.2597	0.6598	0.1876	0.5416	0.2086	0.4218	0.2869	0.7868	0.2444	0.2313	0.1888	0.8724	0.5997	0.1499	0.6639	0.5005	0.5683	0.4865	0.2025	0.5713	0.5267	0.4273	0.2525	0.1332	0.4097	0.1392	0.1117	0.2261	0.1323	0.2305	0.6864	0.6003	0.2902	0.246	0.3333	0.538	0.7308	0.4404	0.2504	0.518	0.1141	0.8446	0.2043	0.3224	0.8743	0.5708	0.1067	0.1416
cg00217795	0.4248	0.4318	0.3136	0.477	0.4762	0.6776	0.5401	0.6043	0.1912	0.3813	0.3267	0.5302	0.503	0.8841	0.774	0.7821	0.4271	0.8803	0.5475	0.4199	0.7183	0.7612	0.8499	0.7938	0.6328	0.7124	0.7598	0.1818	0.2017	0.844	0.6167	0.7921	0.8058	0.67	0.7532	0.5324	0.7919	0.7445	0.611	0.8234	0.5629	0.9009	0.7257	0.5903	0.5869	0.8125	0.8512	0.8338	0.6225
cg18936744	0.0908	0.2488	0.2954	0.0384	0.0489	0.1887	0.2406	0.2913	0.0593	0.1529	0.3372	0.4981	0.4415	0.5593	0.0632	0.1212	0.1816	0.5199	0.6237	0.139	0.0517	0.1329	0.4351	0.2562	0.4269	0.0788	0.2945	0.6505	0.3942	0.5215	0.4458	0.0836	0.3852	0.2839	0.3836	0.2344	0.5684	0.1662	0.4218	0.288	0.8176	0.0474	0.5107	0.3642	0.0851	0.0622	0.654	0.3597	0.245
cg24085207	0.2198	0.0765	0.4246	0.1264	0.2997	0.3406	0.3792	0.4459	0.5106	0.3843	0.6932	0.5524	0.886	0.7462	0.1585	0.2184	0.1719	0.7416	0.4099	0.3853	0.5891	0.2455	0.5109	0.7168	0.0619	0.226	0.0372	0.4606	0.1731	0.0511	0.1083	0.7234	0.3024	0.1348	0.2218	0.3678	0.6594	0.3105	0.6558	0.2144	0.2234	0.243	0.7097	0.7337	0.2145	0.8091	0.6873	0.4642	0.4099
cg22166290	0.2804	0.1163	0.107	0.0754	0.0973	0.2373	0.2686	0.1648	0.2269	0.309	0.5674	0.1189	0.1887	0.0945	0.0746	0.0946	0.171	0.3421	0.1137	0.2522	0.1005	0.143	0.4502	0.3094	0.0951	0.1429	0.0625	0.4726	0.4598	0.1134	0.1646	0.1824	0.6046	0.5508	0.2003	0.1646	0.4491	0.088	0.1452	0.3291	0.1792	0.144	0.1906	0.7818	0.4532	0.0739	0.3666	0.1557	0.6306
cg18489440	0.4941	0.299	0.1315	0.0993	0.3013	0.1853	0.4605	0.7171	0.6042	0.4472	0.5392	0.6626	0.8821	0.6188	0.1076	0.7111	0.486	0.8271	0.7579	0.4054	0.3796	0.6952	0.6579	0.602	0.125	0.4951	0.503	0.3357	0.616	0.7514	0.5643	0.5722	0.5631	0.3208	0.5052	0.1613	0.0641	0.1331	0.6117	0.5286	0.685	0.6806	0.5778	0.7308	0.6521	0.5982	0.8705	0.6411	0.2412
cg06268694	0.1019	0.1166	0.101	0.0434	0.0625	0.0608	0.2668	0.0662	0.0663	0.18	0.0493	0.0238	0.0232	0.0571	0.0493	0.1118	0.0373	0.6049	0.0311	0.3746	0.0432	0.302	0.0711	0.1135	0.1492	0.1209	0.0441	0.3223	0.1767	0.1428	0.0291	0.0649	0.1105	0.0316	0.0357	0.1948	0.1832	0.1186	0.0335	0.22	0.0409	0.0707	0.7496	0.1155	0.0384	0.6515	0.0481	0.0481	0.4133
cg18674980	0.187	0.4275	0.2478	0.3762	0.5727	0.4828	0.3642	0.5361	0.62	0.5765	0.7013	0.6014	0.8077	0.7978	0.1067	0.1148	0.2692	0.5108	0.7377	0.5471	0.7182	0.3613	0.6764	0.6882	0.5576	0.5546	0.6441	0.6857	0.596	0.6889	0.8195	0.6823	0.6357	0.1724	0.4618	0.6605	0.7967	0.778	0.5967	0.3653	0.5538	0.338	0.7052	0.7893	0.8715	0.6631	0.5294	0.5596	0.2669
cg05038121	0.102	0.3059	0.494	0.064	0.1152	0.1624	0.338	0.3139	0.1668	0.3429	0.0689	0.0478	0.1003	0.3616	0.108	0.0586	0.2154	0.5425	0.59	0.34	0.2282	0.4467	0.5489	0.394	0.4309	0.267	0.1127	0.2682	0.7106	0.6019	0.494	0.3585	0.6058	0.2074	0.134	0.1227	0.2683	0.582	0.6491	0.5024	0.5059	0.3272	0.5015	0.5996	0.4899	0.4216	0.5956	0.5179	0.0848
cg17901463	0.1684	NA	0.6726	NA	0.3352	NA	NA	NA	NA	0.5507	0.0397	0.8047	0.7557	NA	NA	0.7519	NA	0.8146	NA	0.597	NA	NA	NA	NA	0.3955	0.7286	0.7488	0.1621	0.3949	NA	0.8427	0.3728	0.0362	NA	0.3963	NA	NA	0.6616	NA	0.7201	NA	0.7552	0.327	0.7609	0.7533	NA	0.8668	0.8056	NA
cg19329389	0.0813	0.0346	0.5946	0.4715	0.3278	0.2321	0.0871	0.6857	0.5609	0.0304	0.4014	0.4013	0.8931	0.4032	0.2882	0.2181	0.2135	0.6941	0.431	0.1807	0.4621	0.2995	0.2296	0.7441	0.2479	0.4494	0.4743	0.0346	0.3045	0.5636	0.5651	0.5194	0.521	0.176	0.571	0.2582	0.4021	0.6681	0.2373	0.1702	0.4925	0.163	0.5084	0.4496	0.2352	0.7558	0.4095	0.7691	0.2843
cg10775273	0.0176	0.2115	0.3321	0.0119	0.2903	0.2233	0.3146	0.5321	0.5495	0.3061	0.0135	0.6585	0.0873	0.0424	0.015	0.017	0.1101	0.4322	0.6072	0.2444	0.5626	0.3993	0.0827	0.7859	0.0161	0.67	0.0158	0.1863	0.7095	0.5842	0.5365	0.4362	0.7535	0.419	0.3786	0.6241	0.0292	0.2257	0.0974	0.5196	0.6161	0.0555	0.6995	0.1954	0.6072	0.0222	0.2743	0.6881	0.3942
cg02608019	0.0283	0.0267	0.0364	0.0274	0.0605	0.0524	0.4261	0.6447	0.4193	0.1514	0.3657	0.0267	0.1002	0.0238	0.0248	0.0272	0.0341	0.6996	0.0478	0.0737	0.1183	0.0555	0.0815	0.5752	0.0321	0.1386	0.0268	0.0376	0.0397	0.031	0.0225	0.0239	0.6722	0.0316	0.3207	0.0372	0.0327	0.1965	0.1395	0.0327	0.0359	0.0296	0.1434	0.0408	0.2256	0.1112	0.032	0.5535	0.039
cg02197293	0.5805	0.036	0.541	0.3346	0.2644	0.3545	0.0422	0.5056	0.2114	0.0652	0.1973	0.7428	0.9143	0.1228	0.3999	0.6055	0.1409	0.7779	0.3933	0.1222	0.6313	0.1625	0.1246	0.8118	0.0607	0.5313	0.6369	0.6273	0.4304	0.3671	0.7517	0.7251	0.7696	0.4793	0.1418	0.2803	0.7072	0.1677	0.5972	0.6888	0.8039	0.769	0.7143	0.7086	0.4543	0.8963	0.8464	0.7202	0.5585
MicroRNA	Astrocytoma
id	TCGA-HT-A5R5-01	TCGA-E1-A7YY-01	TCGA-FG-8182-01	TCGA-HT-7902-01	TCGA-HT-8018-01	TCGA-S9-A6WI-01	TCGA-FG-8188-01	TCGA-DU-7015-01	TCGA-HT-8113-01	TCGA-VM-A8C8-01	TCGA-QH-A6XA-01	TCGA-DU-6401-01	TCGA-S9-A6WO-01	TCGA-S9-A7R7-01	TCGA-S9-A6WQ-01	TCGA-HT-7602-01	TCGA-DU-8167-01	TCGA-FG-A60L-01	TCGA-DU-A7TG-01	TCGA-E1-A7Z3-01	TCGA-HW-7489-01	TCGA-TQ-A7RJ-01	TCGA-FG-6690-01	TCGA-QH-A65S-01	TCGA-HT-A616-01	TCGA-TQ-A7RR-01	TCGA-VM-A8CA-01	TCGA-E1-A7YW-01	TCGA-FG-5965-01	TCGA-TQ-A7RV-01	TCGA-S9-A6U8-01	TCGA-HT-7884-01	TCGA-FG-6689-01	TCGA-HT-7603-01	TCGA-HT-7474-01	TCGA-P5-A5F2-01	TCGA-HT-7858-01	TCGA-HT-7610-01	TCGA-HT-7478-01	TCGA-E1-A7Z6-01	TCGA-P5-A733-01	TCGA-DU-A7TC-01	TCGA-TM-A7CF-01	TCGA-FG-A70Y-01	TCGA-TQ-A7RK-01	TCGA-HT-7611-01	TCGA-QH-A6X9-01	TCGA-TQ-A7RW-01	TCGA-TM-A7CA-01
hsa-miR-186-5p	7.42	7.5	7.15	8.12	7.78	7.62	7.23	7.13	7.79	7.6	6.95	7.11	6.94	7.8	7.35	7.68	8.36	7.27	7.27	7.36	7.34	6.9	7.33	7.27	7.08	7.49	6.16	7.19	6.83	7.46	7.29	6.64	7.3	7.32	7.8	7.44	7.66	7.5	8.15	7.45	7.67	7.14	7.9	7.37	7.42	7.16	7.44	7.21	7.38
hsa-miR-3065-5p	4.18	2.87	3.78	4.13	3.39	1.95	4.94	5.76	2.89	4.53	4.63	3.75	4.3	4.66	4.19	4.89	4.82	3.84	2.26	3.78	4.53	5.21	5.1	4.45	3.61	3.94	2.83	5.34	2.84	2.37	4.86	3.47	4.49	2.87	3.73	3.12	5.21	3.35	4.68	4.72	4.33	2.38	4.57	3.63	5.13	6.75	3.34	4.1	3.86
hsa-miR-301a-3p	3.73	4.28	4.2	4.4	3.36	3.5	4.76	4.93	4.12	5.21	4.4	3.66	4.14	4.13	4.43	4.5	4.76	4.42	4.4	4.62	5.2	3.61	6.03	4.48	4.62	4.39	3.24	4.24	3.67	4.82	4.42	4.61	5	4.67	4.95	4.63	4.46	4.63	4.88	4.47	4.46	4.95	5.08	4.38	5.28	4.64	4.58	3.71	4.32
hsa-miR-301a-5p	3.48	3.12	3.78	4.35	3.23	2.81	3.92	3.5	3.22	4.45	3.24	2.44	2.79	2.98	3.27	3.72	3.51	2.97	2.45	3.15	4.26	3.09	4.91	2.73	2.95	2.59	1.97	3.01	2.52	2.93	3.09	4.12	4.09	4.05	4.43	3.19	3.79	4.36	4.12	2.42	3.36	3.53	3.68	2.97	4.03	4.5	2.87	3.25	3.45
hsa-miR-1262	1.71	0	1.53	1.83	1.58	0.65	2.07	1.43	0.45	2.48	1.1	1.72	1.41	3.75	1.9	1.47	2.43	1.32	1.02	1.13	1.24	1.83	0.55	1.06	0.92	1.61	1.26	1.89	1.75	0.73	2.18	0.58	1.38	0.92	0.67	1.32	2.41	0.55	2	2.19	1.43	0.52	0.71	0.9	1.67	1.46	0.76	1.01	0.96
hsa-miR-505-3p	4.91	4.11	4.35	5.47	5.35	4.55	5.22	4.17	3.95	3.84	4.67	4.25	3.8	4.06	4.31	4.4	4.53	5.07	3.89	4.97	4.52	4.15	5.66	5.37	4.55	4.84	3.53	4.25	4.22	5	4.12	4.94	4.54	4.3	5.27	4.72	4.79	4.5	4.84	3.78	4.88	4.97	5.33	4.71	4.79	4.42	4.85	3.85	4.88
hsa-miR-197-3p	9.29	9.86	9.99	11.08	10.12	10.57	9.93	9.15	9.67	9.74	9.49	9.13	9.36	9.75	9.88	10.36	10.5	9.42	10.17	9.86	9.34	9.62	8.79	9.09	8.47	9.57	8.29	8.65	8.48	9.97	9.62	9.87	9.81	10.1	9.3	9.19	10.17	9.98	9.81	8.61	10.02	10.17	10.51	9.96	9.22	10.08	9.8	9.23	9.7
hsa-miR-3065-3p	8.34	6.36	8.41	8.16	7.52	6.79	8.93	9.23	6.88	8.55	8.96	7.9	8.46	10.05	8.76	8.75	9.04	8.03	6.79	7.82	7.99	9.67	8.44	8.35	7.78	8.73	7.57	9.54	7.45	6.72	9.53	6.86	8.47	6.89	7.13	7.35	9.1	6.83	8.6	9.91	8.47	6.07	8.47	7.23	9.34	10.67	8	9.03	8.18
hsa-let-7c-3p	5.83	6.08	5.67	6.11	6.48	5.06	6.32	6.04	5.11	6.72	5.89	4.94	6.19	6.27	5.66	5.96	6.71	5.18	5.43	5.65	6.18	5.85	6.02	5.35	5.86	5.57	4.72	5.37	4.77	6.04	5.99	6.1	6.1	5.67	6.8	6.51	6.17	6.75	6.66	5.61	6.81	5.73	7.13	5.93	5.95	6.76	6.09	6.44	6.52
hsa-let-7e-3p	4.51	4.78	4.41	4.98	5.28	5.51	4.68	3.89	4.73	4.64	4.77	5.15	4.44	4.34	4.56	4.87	4.81	4.17	4.94	4.68	4.11	4.78	4.25	4.53	3.44	4.45	4.18	3.87	3.12	5.24	4.93	4.43	4.38	5.04	4.81	3.93	5.06	4.47	4.84	4.23	5.7	4.63	5.45	4.49	4.79	4.92	4.43	3.71	4.82
hsa-miR-576-5p	2.97	2.01	2.58	3.84	2.97	3.7	2.89	2.41	3.24	2.91	2.56	2.1	3.39	4.58	3.58	3.6	4.04	3.41	3.07	2.97	2.81	3.21	1.92	3.54	2.2	3.42	2.65	2.84	2.7	2.7	3.13	3.07	2.87	3.08	3.6	3.12	3.17	2.74	3.08	2.26	2.85	2.64	3.68	3.12	3.38	3.03	2.82	2.9	2.58
hsa-miR-24-2-5p	3.09	2.43	3.92	2.79	3.42	2.41	4.49	3.37	2.74	3.72	3.42	2.97	3.79	4.28	3.5	3.95	4.51	3.95	2.74	4.33	2.99	2.98	4.38	4.25	2.67	2.62	1.92	3.01	2.99	3.42	3.05	2	3.43	2.9	3.53	2.8	4.48	2.53	4.55	2.59	3.62	3.09	2.61	3.12	3.44	4.3	3.3	3.61	3.48
hsa-miR-93-3p	3.56	3.29	3.24	4.39	4.02	3.64	3.72	3.45	3.58	4.13	3.37	2.99	3.41	2.81	3.77	3.56	4.35	3.6	3.19	3.67	4.09	3.36	4.02	3.62	3.71	3.86	2.65	2.94	3.3	3.81	3.48	4.34	3.71	3.72	3.67	3.35	4	4.41	5.34	2.86	4.35	4.11	3.75	3.82	3.54	3.68	3.99	3.48	4.63
hsa-miR-3074-5p	4.75	2.82	3.13	3.44	3.79	2.75	3.72	2.63	2.17	2.93	3.98	2	3.41	2.98	1.65	3.25	2.99	3.39	2.58	2.56	2.73	3.8	3.7	2.82	3.47	2.73	1.81	3.64	3.17	2.91	3.22	2.77	3.68	3.48	4.07	3.69	3.55	3.65	4.3	3.18	2.83	2.42	3.06	2.78	3.79	3.66	3.83	4.92	3.42
hsa-miR-30e-5p	11.96	12.44	11.56	12.13	12.17	11.66	12.2	12.28	12.41	12.95	11.27	12.01	11.69	12.49	11.98	12.82	12.7	11.28	12.19	11.76	12.7	11.3	12.78	11.6	11.43	12.06	11.6	11.54	11.81	11.8	11.75	11.5	12.53	12.3	12.77	12.19	12.33	12.49	12.82	11.79	12.02	11.64	12.55	11.3	11.33	11.99	11.46	11.32	11.12
hsa-miR-99a-3p	4.2	3.21	4.46	4.69	4.43	3.99	4.98	5.02	4.46	4.99	4.34	3.78	4.04	4.31	4.95	4.86	5.77	3.61	4.31	4.5	4.48	4.84	4.87	4.62	3.88	4.46	4.57	4.67	3.71	4.54	4.8	3.76	4.58	4.01	4.61	5.53	5.55	4.31	4.6	4.75	4.78	4.15	4.76	3.66	4.1	4.86	4.81	4.08	4.63
hsa-miR-219a-1-3p	2.77	1.07	2.31	3.12	4.11	1.72	3.55	3.06	1.22	2.37	3.05	2.2	2.37	3.8	2.48	2.02	4.01	2.3	0.9	1.93	2.68	2.93	1.92	3.17	3.07	3.06	1.34	3.72	3.02	2.03	2.95	1.86	2.68	2.74	3.45	1.94	3.6	2.37	4.68	3.81	2.07	0.9	1.19	1.94	3.65	3.5	1.7	3.55	3.57
hsa-miR-30e-3p	12.59	12.54	12.34	12.56	12.75	12.73	12.41	11.21	12.36	12.76	12.11	13.12	11.84	13.03	11.88	12.56	12.79	11.79	12.14	11.68	11.74	12.09	12.27	11.97	11.3	11.76	11.72	11.8	12.43	11.91	12.12	11.83	12.23	11.8	12.48	11.88	12.67	11.96	12.13	12.02	12.93	11.74	12.39	11.86	11.91	12.47	12.45	11.84	11.55
hsa-miR-708-3p	8.83	7.99	8.02	7.96	8.25	7.77	8.67	8.8	7.98	8.88	8.57	6.64	8.34	9.46	8.31	8.16	8.63	8.52	7.4	8.09	8.1	8.3	8.76	8.95	7.39	7.66	6.92	8.43	7.22	7.82	9.02	7.84	8.43	7.71	8.43	7.35	9.17	7.95	9.54	7.37	8.23	7.61	7.67	7.72	8.65	8.91	8.56	8.2	8.1
hsa-miR-125b-1-3p	1.31	1.8	2.74	3.14	3.36	1.95	2.81	2.25	2.54	3.13	2.18	2.9	1.41	2.98	2.35	2.62	3.47	1.03	1.77	1.93	1.81	2.05	2.9	2.09	0.74	2.15	2.12	2.25	2.89	1.82	1.41	1.83	2.2	2.57	2.65	1.24	3.75	2.13	3.52	2.48	2.2	1.96	2.45	1.62	1.99	2.62	1.98	1.83	2.03
hsa-miR-3127-5p	3.47	2.7	2.45	3.05	3.16	3.74	3.09	2.41	2.35	2.95	2.84	2.25	2.11	3.69	2.4	2.66	2.67	2.71	2.26	2.24	1.96	2.15	1.92	2.53	2.95	2.29	2.07	2.66	1.92	2.68	2.61	1.94	2.54	2.63	2.35	2.3	2.82	2.49	2.8	2.59	3.29	2.07	2.36	2.51	2.51	3.06	2.19	2.44	2.19
hsa-miR-92b-3p	9.95	8.99	11.56	10.85	10.77	10.01	11.7	11.68	9.91	11.44	10.99	10.2	10.53	11.66	11.07	11.89	12.57	9.8	10.18	9.8	10.29	11.03	10.76	10.25	9.08	10.56	9.7	10.73	10.57	10.3	10.82	9.94	11.74	11.35	11.45	9.68	11.87	10.63	11.78	11.37	11.17	9.89	11.04	10.37	10.51	11.34	10.29	10.87	10.52
hsa-miR-374a-5p	4.91	3.07	5.05	5.14	4.84	4.12	4.65	4.51	5.56	4.8	4.73	4.43	3.6	4.38	4.59	4.93	5.54	4.39	4	4.31	5.44	4.96	6.01	5.47	4.64	4.69	4.84	4.57	5.29	4.27	5.3	4.56	5.21	4.75	5.65	5.11	6.04	4.56	5.11	4.98	4.52	3.86	4.08	3.23	5.1	4.53	5.51	4.45	4.57
hsa-miR-30c-5p	10.06	10.14	9.16	9.74	9.03	9.33	9.42	9.81	9.45	10.13	9.4	8.81	9.69	9.54	9.9	10.23	9.57	9.98	10.28	9.83	9.7	9.46	9.45	10.16	9.72	10.17	9.38	9.34	8.19	9.79	9.72	9.31	9.88	9.39	9.23	10.65	9.12	9.44	10.29	9.88	9.66	9.58	9.8	9.5	9.34	9.46	9.32	8.38	9.16
hsa-miR-629-5p	5.74	4.95	5.38	6.42	7.31	5.46	6.77	5.73	6.41	6.18	5.68	6.41	5.59	7.02	6.52	6.6	6.96	5.97	5.29	5.35	5.81	6.44	6.36	6.36	5.69	5.62	5.68	6.44	6.59	5.11	6.58	5.32	5.98	6.14	6.17	5.15	7.26	5.65	7.48	6.36	7.01	5.2	5.31	4.55	6.67	6.55	5.3	6.91	6.91
hsa-miR-3605-3p	1.25	2.01	1.84	2.68	2.18	2.05	2.34	1.62	1.43	1.87	1.38	2.57	1.21	1.25	1.78	1.47	2.26	1.11	0.76	1.4	1.46	1.63	0.55	0	0.53	1.44	0.87	0.97	0.67	2.07	1.63	2.09	1.77	1.77	2.18	0.75	2.07	2.28	2.95	1.59	2.14	1.45	2.07	2.2	1.53	2.27	1.54	1.34	1.53
hsa-miR-455-3p	5.37	6.19	5.58	5.83	7.55	4.93	5.57	6.2	5.89	5.72	4.82	3.57	3.96	7.2	5.44	6.68	7.38	4.52	5.88	5.64	6.09	4.74	5.59	3.94	4.29	5.52	3.91	5.09	4.32	5.09	4.89	4.81	5.77	6.53	6.69	5.35	6.39	5.83	7.89	5.63	5.02	4.56	6.45	4.92	4.04	6.25	4.9	5.66	4.37
hsa-let-7c-5p	12.91	12.27	13.68	13.01	13.59	12.59	14.12	13.62	13.46	13.92	13.22	13.3	12.7	13.36	13.55	14.02	14.6	11.63	12.85	12.28	12.92	13.48	13.04	12.67	12.73	13.21	13.82	14.13	12.84	13.08	13.88	12.04	13.31	13.12	12.99	13.07	14.6	12.89	13.45	14.47	13.01	11.95	13.22	12.2	12.8	13.61	12.34	13.61	12.98
hsa-miR-6715a-3p	1.06	1.55	0.23	3.1	3.05	1.1	2.4	0.13	0.68	2.06	3.07	1.41	1.75	1.14	1.78	0.85	2.05	1.03	0.9	2.32	2.92	2.5	4.7	1.85	1.23	3.49	1.86	2.03	5.44	2.49	1.41	3.93	2.61	1.47	5.56	1.53	3.13	0.94	2.46	2.48	3.91	0.66	4.21	0.98	0.7	1	0.68	1.01	2.4
hsa-miR-1226-3p	1.83	1.8	1.97	2.95	2.49	2.24	1.92	1.86	2.09	1.09	1.76	1.44	0.96	1.97	1.71	2.07	2	1.03	0.9	1.31	1.46	1.56	2.08	1.45	0.74	1.67	0.64	1.4	1.23	1.58	1.68	1.55	1.58	1.87	2.18	0.96	2.07	1.91	2	1.29	2.17	1.67	2.07	1.45	1.74	1.97	1.66	2.08	1.13
hsa-miR-505-5p	3.64	2.36	2.09	3.63	3.23	2.24	3.26	2.28	2.39	1.6	2.44	3.15	1.9	3.01	2.12	2.37	2	2.92	1.45	2.41	2.23	2.54	2.9	3.46	3.15	2.39	2.37	2.36	2.26	2.91	2.35	2.4	2.2	2.92	2.9	2.71	2.41	2.78	3.08	2.42	2.61	2.7	2.36	3.37	3.01	2.41	2.65	2.08	3.25
hsa-miR-99b-5p	14.81	15.58	14.55	15.4	15.36	15.16	14.87	14.35	14.85	14.37	14.74	14.12	13.9	15.66	14.23	15.31	14.5	14.09	14.86	14.29	14.4	14.76	13.98	13.58	14.16	14.17	13.9	14.17	13.1	14.64	14.44	14.37	14.68	15.08	15.4	13.52	14.64	14.57	15.25	14.99	15.57	13.95	15.36	14.53	14.33	15.09	13.76	14.24	14.3
hsa-miR-3923	0.58	0.63	1.14	1.78	1.07	1.1	0.28	0.36	0.57	0.49	1.5	0	0.16	0	0.38	0	0.39	0	0.6	1.48	1.24	0.68	0.95	0.28	2.2	0.3	0	1.35	0.51	0.63	0.64	0.65	0	0.17	0	0.18	0.58	0.94	1.32	0	0	0.66	0	0.15	0	0.74	0.68	1.24	1.65
hsa-miR-125a-5p	9.28	9.85	8.74	9.47	9.57	9.8	8.89	9	9.77	9.05	9.13	9.26	8.01	9.01	9.31	9.11	8.74	8.8	9.63	8.94	9.41	9.74	8.9	9.14	9.44	9.16	8.8	8.85	7.26	9.24	9.25	8.99	8.88	9.88	10.19	8.85	8.8	9.31	9.98	9.87	10.54	8.58	9.83	9	9.68	9.2	7.85	8.68	9.38
hsa-miR-708-5p	6.97	6.61	7.06	5.82	6.6	7.22	7.72	7.78	6.29	8.74	6.94	5.29	7.78	7.48	7.64	6.76	8.01	7.91	7.11	6.94	6.49	6.99	7.41	8.55	5.84	7.03	6.87	6.89	5.78	7.12	7.78	6.76	7.03	6.29	6.1	6.37	7.86	6.63	8.36	6.2	6.55	7.52	6.56	7.31	7.15	7.23	7.76	6.24	6.91
hsa-miR-3622a-3p	1.91	1.07	1.53	1.06	2.03	0.9	2	1.82	1.43	1.5	1.02	0.67	1.7	2.26	1.05	1.63	1.07	0.95	0.6	0.67	0.47	2.38	1.26	1.06	0.74	1.72	1.63	1.81	0.33	0.53	2	0.71	2.07	2.74	1.12	0.96	2.27	1.25	1.7	2.19	2.25	0.66	1.83	1.72	1.53	1.91	0.68	1.6	0.56
hsa-miR-23a-3p	9.1	8.63	9.55	9.18	10.87	8.05	10.23	9.69	9.42	9.13	8.78	9.66	8.51	10.41	9.31	9.83	10.32	8.48	8.78	9.58	9.31	9.52	10.07	8.78	7.87	8.76	8.76	9.04	9.81	8.29	9.32	8.34	9.65	9.56	10.15	7.95	10.97	9	10.9	9.87	9.76	7.66	8.61	9.16	9.29	10.46	8.07	9.9	9.4
hsa-miR-455-5p	3.17	3.07	3.07	3.12	4.61	3.17	2.89	3.92	3.93	2.95	2.86	1.53	1.41	4.77	3.38	3.61	4.72	2.16	3.67	3.26	3.8	2.95	3.7	2.29	2.51	3.8	3.11	2.64	2.62	2.6	3.05	1.74	2.87	3.65	3.38	3.21	3.09	3.12	5.02	3.78	2.85	2.57	1.95	2.76	2.55	3.26	2.39	2.76	2.84
hsa-miR-421	2.12	2.98	3.07	3.07	3.3	2.69	3.41	2.58	3.42	2.58	2.93	2.68	2.82	3.37	3.78	3.37	3.76	2.37	3.1	3.02	2.99	2.74	2.99	2.73	2.33	3.6	3.2	3.16	2.26	3.01	2.91	2.3	3.05	2.9	3.53	2.45	3.58	2.99	2.95	3.55	2.39	2.3	2.68	2.64	2.34	3.07	2.24	2.8	2.58
hsa-miR-374a-3p	9.79	8.82	9.04	9.55	8.26	8.82	8.72	8.17	9.47	9.57	9.28	10.11	9.04	10.88	9.29	8.82	9.4	9.16	8.88	9.43	9.27	8.93	9.76	10.02	9.48	9.53	9.58	9.64	10.2	9.4	9.94	9.4	9.1	8.45	9.29	10.05	10.18	8.23	7.94	9.36	8.84	8.53	8.41	8.73	9.49	9.41	9.91	9.3	8.74
hsa-miR-223-3p	7.45	6.16	6.48	7.69	8.67	6.41	5.42	6.34	8.51	6.19	6.39	7.06	6.62	7.17	8.26	7.29	8.22	6.7	9.7	8.21	5.77	6.41	5.98	7.31	6.19	7.84	7.76	5.89	8.94	6.44	6.14	5.77	7.14	6.73	6.24	5.98	8.33	6.35	8.32	6.19	6.81	6.57	6.1	6.95	5.22	5.43	6.58	6.15	6.35
hsa-miR-4677-3p	3	2.36	1.84	2.41	2.89	2.75	2.4	1.15	2.17	2.99	1.61	1.82	2.03	3.8	2.79	2.73	2.87	1.92	1.25	2.19	2.03	2.46	2.49	1.66	1.36	1.86	2.16	2.52	1.52	1.78	2.97	1.77	1.54	2.01	2.9	2.22	2.87	2.28	1.7	2.59	2.2	2.11	2.17	1.85	2.51	2.82	1.45	2.8	2.11
hsa-miR-3677-3p	1.99	2.19	2.45	2.45	2.31	1.28	2.28	1.38	1.14	3.36	1.76	1.59	1.28	2.7	1.65	2.28	2.26	1.03	1.62	1.48	0.98	1.48	1.26	1.2	1.23	1.44	1.75	1.73	2.04	2.11	1.41	1.55	2.07	1.33	2.65	1.53	2.63	1.66	2.46	1.54	2.34	1.37	2.07	2.16	1.17	1.66	2.04	1.83	2.19
hsa-miR-296-5p	1.71	0.87	2.88	3.54	3.39	3.64	4.25	2.67	2.09	3.59	2.88	3.76	2.43	2.26	2.76	3.39	3.83	2.08	1.97	3.02	2.5	2.25	3.15	2.23	1.36	2.77	2.65	2.03	3.28	3.55	2.35	3.25	2.89	3.15	3.2	2.22	3.32	3.44	2.95	0.64	3.41	3.65	2.82	3.33	2.95	3.09	3.26	2.57	3.06
hsa-let-7i-5p	8.44	7.82	8.24	8.67	8.28	8.27	9.24	9.19	9.17	8.27	8.18	7.76	6.88	8.07	7.72	8.45	8.6	8.22	8.25	7.97	7.79	8.29	7.91	8.1	8.41	7.24	8.43	8.07	8.4	7.87	8.26	7.35	7.37	8.53	7.96	7.93	8.78	8.16	7.45	8.83	8.62	7.6	8.25	9.02	7.64	8.68	7.76	8.03	7.76
hsa-miR-146a-5p	3.54	2.64	3.24	3.46	4.7	5.35	3.57	3.69	5.21	3.32	3.03	2.63	1.21	2.1	3.5	3.79	4.19	2.74	3.83	3.72	3.72	3.32	4.72	2.82	4.28	2.39	4.18	1.69	3.59	2.49	3.07	2.4	2.98	3.51	4.35	3.21	4.89	4.36	4.88	2.08	4.2	2.7	3.49	2.26	2.86	2.72	3.48	2.76	3.42
hsa-miR-106b-5p	6.66	6.5	7.84	8.01	8.03	7.81	8	7.27	8.6	8.54	7.34	6.97	7.34	7.27	7.95	7.38	8.59	6.47	7.71	7.56	7.51	7.35	8.36	8.01	7.08	7.62	8.07	7.32	8.88	7.48	7.04	7.63	7.44	7.36	7.91	6.65	8.51	7.74	7.89	6.96	7.84	7.89	7.54	7.08	7.61	6.43	8	7.29	7.7
hsa-miR-4661-5p	0.58	0.87	0.6	2.26	3.12	1.28	2.51	0.46	0.57	0.69	1.44	1.44	0.67	3.82	1.33	0.97	2.56	2.58	0.9	1.22	0.83	1.7	0.95	1.93	0.29	2.67	0.19	1.6	2.45	1.35	2.35	0.71	0.68	0.92	2.35	0.96	1.31	0.39	1.32	0.53	3.5	0.2	1.38	1.76	1.67	2.12	0.9	1.68	0.78
hsa-miR-125b-5p	11.29	11.47	11.45	12.11	12.3	11.64	12.32	12.07	12.32	12.17	11.39	12.42	10.68	11.69	11.59	11.8	11.81	10.76	11.55	11.31	11.86	12.09	12.14	11.15	11.05	11.54	11.86	11.57	11.23	11.41	11.94	11.62	11.68	12.15	12.39	12.1	11.9	11.97	12.54	12.26	12.66	10.88	12.31	11.41	11.87	12.07	11.17	11.37	11.9
hsa-miR-550a-3p	1.19	1.07	1.35	3.07	3.45	1.72	2.15	1.02	2.69	2.16	1.38	1.8	1.21	1.62	1.15	1.7	2.39	1.26	1.35	1.82	1.24	1.32	1.92	1.56	1.23	1.25	1.34	1.23	2.16	1.41	1.63	2.14	1.54	1.18	1.97	1.39	2.48	2.37	2.95	1	1.9	1.67	2.07	1.45	2.25	1.87	1.78	1.6	2.26
hsa-miR-296-3p	1.19	1.07	1.61	1.78	1.87	0.9	1.65	1.09	1.55	1.65	1.31	0.96	0.96	2.04	1.05	1.19	1.94	0.76	0.43	1.03	1.11	1.32	2.23	0	0.74	0.94	1.56	1.35	1.33	1.35	1	1.36	0.85	1.47	2.35	1.24	0	1.73	1.7	0.15	2.01	0.79	0.71	1.62	1.44	2.06	0.68	1.68	1.13
hsa-miR-99a-5p	11.13	10.13	12.09	11.22	11.83	10.69	12.77	12.22	11.67	12.19	11.35	11.82	10.99	11.79	11.59	12.03	12.41	9.75	10.99	10.47	11.28	12.07	12.02	10.36	10.01	11.18	12.17	12.02	11.03	10.79	11.92	11.09	11.65	11.27	12.1	11.68	12.87	11.2	11.7	12.94	11.87	10.38	12.04	10.74	11.48	12.37	10.65	11.87	11.26
hsa-miR-592	3.35	5.56	2.74	2.95	3.76	5.89	2.67	2.49	4.6	2.7	3.09	1.44	2.26	1.77	2.59	2.28	3.43	3.19	5	4.61	3.8	2.9	2.71	2.23	2.86	2.51	3.94	1.85	3.46	3.81	2.83	3.3	3.39	4.29	3.67	2.45	2.19	4.57	1.32	1.69	3.87	4.83	4.7	2.87	2.73	3.03	4.11	2.57	2.64
hsa-miR-92b-5p	1.91	2.19	1.69	1.72	1.95	1.72	2.07	3.4	0.57	2.29	1.76	1.04	2.43	3.57	4.16	2.46	2.96	2.04	2.21	2.45	1.73	1.56	1.92	2.29	0.92	4.05	1.86	4.07	1.82	2.49	2.11	1.55	2.32	2.06	1.97	1.99	2.82	1.51	3.78	4.77	1.71	2.3	1.38	2.13	1.6	1.58	1.15	2.19	2.11
hsa-let-7d-3p	7.76	7.92	7.28	8.49	8.9	8.71	7.81	6.88	8.16	7.4	7.45	8.3	6.81	7.28	7.21	7.78	8.07	6.95	7.61	7.54	7.39	7.68	7.22	7.46	7.36	7.16	7.02	6.45	7.24	7.17	7.52	7.89	7.47	7.97	8.43	7.34	7.85	7.87	8.15	6.67	8.48	7.41	8.31	7.78	7.94	7.95	7.29	7.55	7.55
hsa-let-7a-2-3p	3.53	3.48	4.07	5.46	4.4	3.67	4.33	4.07	3.31	4.87	3.43	2.02	2.72	4.67	3.78	4.67	3.94	3.56	2.98	3	3.52	3.23	3.54	3.54	2.86	3.54	1.86	3.17	2.91	2.97	3.17	4.57	3.77	4.73	5.73	3.66	3.88	4.22	4.12	3.59	4.36	4.01	4.19	3.29	2.05	3.98	3.73	3.73	3.99
hsa-miR-590-5p	3.02	3.25	3.56	3.97	2.44	3.57	3.38	2.73	3.57	3.54	2.38	2.14	2.49	3.48	3.46	3.9	3.98	2.4	3.24	3.37	3.7	3.09	3.85	2.99	2.51	3.12	3.18	2.47	3.21	3.18	3.07	3.18	3.6	3.27	4.02	3.19	3.8	3.12	3.32	2.48	2.44	2.16	3.4	3.09	2.89	2.89	3.17	2.65	2.69
hsa-miR-887-3p	5.18	4.15	4.17	4.92	3.76	4.25	3.22	3.63	4.99	4.3	4.14	1.56	2.84	2.1	3.56	4.5	3.61	4.25	3.34	4.28	5.74	2.61	6.53	4.96	4.64	3.36	2.8	2.49	4.02	2.8	3.2	3.64	3.36	3.62	3.8	4.54	4.04	4.71	6.49	3.25	4.08	3.3	3.64	3.05	3.4	3.7	3.44	2.39	3.95
hsa-miR-374b-5p	7.2	5.23	7.58	7.99	7.27	7.59	7.32	6.36	7.12	7.42	7.38	6.92	6.35	5.79	7.34	7.79	9.27	6.82	6.73	6.91	6.95	7.21	7.97	7.81	6.41	6.62	7.06	6.37	6.94	6.72	7.39	7.21	7.32	6.36	7.4	6.97	8.59	6.54	7.33	6.07	7.58	6.77	7.09	6.34	7.39	6.95	7.94	6.56	7.49
hsa-miR-200c-3p	3.47	3.12	2.4	3.42	5.03	2.69	3.44	2.39	3.51	3.47	2.11	1.98	2.3	5.73	3.11	2.76	3.55	3.8	3.07	3.49	2.34	3.43	2.49	3.96	2.4	3.58	3.31	2.61	4.49	2.65	3.05	3.69	2.66	2.34	3.8	3.12	3.54	2.37	3.42	3.51	2.78	1.96	3.27	2.89	2.43	4.08	2.82	2.61	2.26
hsa-let-7i-3p	6.1	5	6.41	7.18	6.73	6.83	6.68	5.9	6.26	6.95	6.23	6.63	5.02	5.16	4.93	6.5	7.94	6.82	5.68	6.31	5.92	5.47	7.2	5.71	4.73	4.75	5.25	4.4	7.55	6.61	5.95	6.55	5.54	6.35	6.46	5.65	7.12	5.9	5.02	4.82	6.75	6.56	6.08	6.72	4.69	6.72	7.17	4.87	5.25
hsa-miR-223-5p	1.71	1.41	0.75	1.06	2.55	0	0.51	1.09	1.29	0.59	0.54	0.23	1.21	2.15	2.35	0.4	1.07	0.95	3.01	1.4	1.24	1.04	0.55	1.06	0.74	1.91	1.26	1.23	1.56	0.73	0.64	0.19	0.85	0.46	1.12	1.39	1.69	1.16	2.64	1.69	0.96	0.79	0.97	1.2	0.56	0.5	0.23	1.01	0
hsa-miR-891a-5p	6.7	5.45	7.13	6.02	8.03	5.84	4.74	7.36	7.04	4.17	4.78	4.07	4.01	8.65	7.19	4.35	4.76	3.61	5.56	5.76	3.96	6.53	8.97	4.34	5.67	7.38	4.59	5.57	7.36	5.77	3.45	6.5	7.08	7.07	7.02	6.86	6.24	7.93	8.14	8	6.83	6.33	8.57	6.09	5.77	5.59	5.02	8.78	7.25
hsa-miR-29a-5p	3.07	3.96	2.62	3.33	3.53	3.5	1.83	3.45	3.63	3.15	2.69	1.59	2.37	2.78	3.27	2.69	3.41	2.66	3.59	3.6	4.36	2.93	4.45	2.63	3.11	3.3	2.71	2.61	2.48	2.95	2.38	3.59	3.57	3.08	4.35	3.08	3.23	4.07	2.8	2.88	3.81	2.64	3.53	2.33	3.04	2.41	3.4	2.29	3.74
hsa-miR-452-5p	1.75	2.28	1.44	1.6	4.11	1.28	1.92	1.21	2.96	1.45	0.85	4.09	1.13	5.86	2.22	2.07	3.85	2.34	3.19	2.83	1.89	1.83	0.95	1.45	2.33	3.64	3.13	2	3.32	2.07	1.15	0.58	3.41	1.6	2.18	0.75	2.94	1.51	3.93	2.33	2.58	1.45	1.19	2.73	1.6	2	0.68	4.99	1.13
hsa-miR-99b-3p	4.88	6.07	5.83	6.28	7.31	6.32	5.68	5.49	6.4	5.35	5.6	3.73	4.24	6.7	5.54	6.39	6.06	4.48	5.62	4.85	5.39	5.73	4.8	4.93	5.42	5.21	4.96	5.58	4.34	5.09	5.42	5.01	5.78	6.62	6.67	3.97	6.35	5.88	6.69	5.78	6.18	4.6	6.35	4.51	5.46	5.89	4.51	5.32	5.87
hsa-miR-425-3p	2.12	3.12	3.04	3.76	4.65	4.02	3.22	2.69	4.56	3.08	2.64	2.61	1.59	2.78	3.46	3.58	4.28	1.73	3.1	3.31	3.66	2.1	3.8	1.76	2.33	2.42	2.29	2.68	3.47	2.6	2.11	2.65	3.15	3.57	4.22	2.34	3.81	4.16	3.85	2.62	3.57	2.82	2.95	2.51	2.59	2.7	2.67	2.29	3.06
hsa-miR-21-5p	12.55	13.16	12.2	13.59	15.55	12.49	12.82	14.13	13.52	13.35	11.68	13.32	12	17.7	14.11	12.54	14.76	13.54	12.42	14.06	13.39	12.6	13.5	12.35	11.44	13.82	13.2	12.97	14.91	11.98	13.28	11.78	13.87	12.09	13.64	12.02	14.92	11.62	15.17	13.28	12.82	10.6	11.86	13.28	13.89	13.82	11.93	15.13	12.57
hsa-miR-26b-3p	3.8	3.71	4.6	5.41	4.73	4.98	4.51	3.44	4.06	4.46	4.01	4.03	3.99	3.85	3.54	5.1	5.31	3.94	4.28	4.34	3.74	4	4.7	3.9	3.35	3.87	3.8	3.04	4.03	4.32	4.16	4.17	4.38	4	5.03	4.14	5.2	4.42	4.84	3.3	4.61	4.27	5.06	3.96	3.26	4.23	4.41	4.22	4.14
hsa-miR-27a-3p	7.25	7.13	8.41	8.43	9.62	7.63	8.72	8.11	8.38	8.76	7.65	8.35	6.99	8.66	8.03	8.93	10.29	7.13	7.64	8.54	8.39	7.67	9.41	7.69	5.85	7.36	8.07	7.06	9.02	7.12	7.77	7.03	8.29	8.1	8.22	6.38	10.11	7.58	8.64	7.21	8.2	6.6	6.83	7.28	7.28	8.97	7.7	8.05	7.56
hsa-miR-106b-3p	7.03	6.43	7.62	8.11	8.86	6.95	8.24	7.18	8.07	7.89	7.72	7.34	6.73	7.18	7.37	7.43	8.66	6.1	6.5	6.5	7.05	7.55	7.5	6.87	6.9	6.85	6.8	7.25	8.54	6.76	6.95	7.6	7.45	7.57	7.73	5.8	8.62	7.74	8.05	6.96	8.39	6.93	7.15	6.64	7.49	7.49	7.41	7.68	7.92
hsa-miR-1306-5p	3.93	3.88	4.26	4.81	4.27	5.02	4.97	3.28	3.83	4.63	4.1	3.89	3.79	3.67	3.78	5.45	4.93	3.37	4.4	3.6	3.61	4.22	2.71	3.46	2.46	3.47	3.74	2.39	2.39	4.29	3.95	4.48	4.13	4.19	4.47	3.39	4.16	3.82	4.06	3.58	4.66	3.97	4.26	4.36	3.09	4.41	4.28	3.83	3.74
hsa-miR-26b-5p	8.89	8.15	8.82	9.71	8.49	9.47	8.57	7.98	8.88	10.13	8.59	8.92	8.09	8.37	8.58	9.6	10.36	8.53	9.14	9.32	9.02	7.87	9.66	9.33	7.7	8.51	9.3	8.12	8.71	8.76	8.81	8.22	9.18	8.39	8.63	9.2	9.33	8.46	8.72	8.14	9.19	8.82	9.07	8.93	7.94	8.16	8.81	7.57	8.49
hsa-miR-135a-5p	4.65	4.98	5.46	4.83	3.85	5.34	4.76	5.63	5.27	6.23	5.44	4.13	5.67	4.56	5.57	5.04	5.46	5.81	5.65	5.4	5.88	4.73	6.78	6.16	5.51	5.29	5.18	5.56	4.46	5.24	5.06	4.62	5.19	4.12	4.61	6.26	5.01	4.78	4.8	5.34	5.27	5.74	6.54	5.28	5.04	4.66	6.09	4.88	5.08
hsa-miR-24-3p	8.07	9.51	9.86	11.05	10.71	10.45	10.06	8.55	10.16	9.93	8.91	9.67	8.62	10.03	10.12	9.73	11.89	8.67	9.79	10.25	8.9	8.88	9.25	9.19	7.61	9.62	8.96	8.54	10.21	8.64	8.9	8.67	9.74	9.2	9.94	8	10.67	8.82	9.53	9.32	9.25	8.5	9.18	9.16	8.32	9.51	9.12	8.8	9.17
hsa-miR-21-3p	5.88	7.04	4.72	6.87	10.04	5.37	5.47	5.72	5.53	5.63	4.17	5.59	4.54	10.35	5.77	5.25	7.36	5.96	6.44	6.36	5.25	3.8	6.28	4.72	4.71	5.77	5.18	5.56	7.45	4.95	4.84	4.96	5.82	4.63	6.44	4.27	7.18	4.83	7.3	3.95	5.47	4.37	4.4	4.7	5.7	6.23	5.06	6.07	4.63
hsa-miR-34c-5p	0.58	1.91	2.36	4.14	0.91	4.76	2.85	0.25	2.69	1.22	1.9	0.82	0.56	3.63	3.94	3.43	3.22	2.79	1.7	2.86	1.89	0.81	0.95	3.03	0.53	3.1	1.56	0.66	1.01	1.95	2.53	2.76	2.1	1.87	3.91	4.17	2.63	1.25	2.24	0.83	0.73	2.3	1.38	3.61	1.36	0.87	0.97	0.59	2.26
hsa-miR-1271-5p	2.34	3.33	2.81	4.15	3.96	3.46	4.05	2.22	2.77	3.77	2.44	1.89	2.43	2.98	2.92	3.95	3.76	2.23	3.01	2.19	3.39	2.78	2.99	1.85	1.97	2.62	2.21	2.72	2.24	2.91	2.5	3.01	3.35	3.84	4.43	2.34	3.25	3.86	3.7	2.33	3.87	2.85	4.19	3.09	2.8	2.5	3	2.86	2.4
hsa-miR-6720-3p	0.67	2.7	1.77	1.39	3.61	2.87	4.71	2.51	2.63	0.59	0.85	1.67	2.52	1.91	1.84	0.85	2.48	1.96	2.7	2.52	2.55	2.46	1.73	0.9	3.32	1.67	2.07	2.9	2.48	2.43	3.55	1.47	2.51	2.85	1.97	1.32	2.48	2.78	4	1.16	1.97	3.38	2.95	3.98	3.04	1.7	2.51	2.65	0.56
hsa-miR-193a-5p	6.23	5.34	5.52	6.49	7.38	5.87	5.17	5.47	6.18	6.86	5.55	6.1	4.76	7.24	6.48	6.88	6.17	4.61	6.09	4.92	5.58	5.22	5.35	4.83	4.58	6.07	5.72	5.63	5.75	5.08	4.78	5.14	6.08	5.99	6.32	4.48	7.19	4.95	6.64	6	5.9	3.64	5.37	5.49	5.25	5.88	4.29	5.51	4.28
hsa-miR-582-3p	7.48	10.13	6.64	8.52	8.85	9.69	5.97	4.64	9.09	4.91	7.52	5.91	5.55	6.26	6.82	6.82	6.97	6.4	9.57	8.47	8.61	6.49	6.55	7.63	8.78	7.7	7.16	5.43	8.01	7.37	6.42	7.08	7.86	8.09	8.47	7.45	5.99	8.64	7.06	5.25	7.37	8.3	8.71	6.7	4.71	5.09	8.16	5.67	7.37
hsa-miR-204-5p	6.31	7.35	7.51	6.42	6.02	6.68	4.98	4.01	6.44	7.92	6.68	3.36	5.29	4.34	6.58	7.96	7.81	5.68	6.97	5.91	6.82	5.53	7.27	6.18	4.34	4.64	9.48	5.93	3.47	6.03	4.59	5.97	5.47	7.36	6.73	6.75	3.76	6.02	7.71	6.96	5.83	6.95	6	5.55	6.19	4.86	5.79	7.22	4.64
hsa-miR-760	1.95	2.43	2.31	3.42	4.38	2.48	3.52	2.07	3.42	2.91	2.07	1.98	0.56	2.15	2.63	3.27	3.49	1.03	2.45	0.67	2.34	1.48	2.71	1.33	1.23	1.72	1.17	1.6	2.62	1.22	1.87	1.58	2.1	2.51	2.78	1.24	2.98	2.81	2.8	2.62	2.58	1.79	1.95	1.72	1.53	2.56	2.01	2.02	2.11
hsa-miR-342-3p	6.92	8.16	7.56	7.01	7.3	7.52	6.23	6.81	7.57	6.3	6.38	5.7	5.95	6.7	7.04	6.38	6.56	6.81	7.64	7.23	8.24	6.22	7.63	6.9	7.45	6.85	5.96	6.25	6.26	6.62	6.33	6	6.73	7.37	7.19	6.83	5.96	7.91	8.88	5.77	7.35	7.04	7.12	6.54	6.47	5.52	6.65	5.77	7.4
hsa-miR-196b-5p	1.99	1.41	0.89	3.29	5.35	0.9	3.38	0.88	4.15	1.01	0.3	1.96	1.35	4.64	0.82	0.57	4.62	2.08	2.04	1.48	4.19	1.48	1.51	3.76	1.36	4.5	1.97	4.42	4.58	2.41	1.15	1.28	2.04	1.6	1.12	0.86	3.29	2.53	6.44	0	1.86	1.29	0.97	1.27	0.96	1.5	2.01	2.39	0
hsa-miR-345-5p	3.47	3.8	3.76	4.27	5.06	3.17	2.89	3.26	4.39	4.01	3.07	2.41	2.43	3.41	3.67	3.9	4.16	2.81	2.88	4.23	4.95	2.98	6.4	2.23	2.33	2.77	3.27	2.88	3.97	2.97	3.23	3.52	3.84	4.03	4.61	2.38	4.41	5.42	6.55	2.59	4.47	3.28	3.94	3.66	2.98	3.58	3.14	2.72	4.12
hsa-let-7e-5p	10.01	12.51	10.68	10.51	11.48	11.22	10.37	10.42	11.56	10.31	9.72	10.37	10.16	11.38	12.09	10.87	11.03	9.49	12.35	11.63	10.78	10.09	9.86	9.3	9.4	12.1	10.87	11.95	9.37	11.46	10.68	8.8	10.67	11.66	11.56	9.15	11.18	10.55	11.19	12.78	10.77	9.97	10.58	11.14	10.15	9.64	8.77	9.77	10.34
hsa-miR-152-3p	6.47	5.52	7.39	7.51	7.54	6.57	8.56	6.8	7.54	7.82	7.3	7.81	6.43	8.42	7.34	8.14	8.44	5.3	6.16	6.2	6.22	7.31	7.46	5.34	5.08	6.45	7.76	7.25	7.38	5.62	6.96	6.64	7.32	7.13	7.13	6.3	8.9	6.27	6.65	8.11	7.11	4.74	6.78	6.95	7.14	8.02	6.79	6.73	6.39
hsa-miR-101-5p	3.02	4.62	3.24	4.13	4.29	4.6	3.88	3.39	4.88	4.72	2.5	3.5	3.16	2.85	3.54	3.41	4.08	2.79	4.43	3.81	4.43	2.57	5.27	3.28	2.67	3.5	3.99	2.99	3.42	3.92	3.27	3.47	3.94	4.04	4.98	3.6	4.1	4.18	2.64	2.95	4.14	3.6	4.31	4.16	3.24	3.17	3.48	2.72	3.63
hsa-miR-184	4.16	4.28	5.09	3.49	3.64	4.56	5.64	2.22	5.25	5.33	4.02	2.78	3.08	4.06	5.05	4.57	4.52	2	5.01	3.22	3.28	4.25	3.48	3.4	2.57	4.4	4.85	5.63	3.65	4.49	4.95	3.07	3.94	3.89	5.53	3.97	4.29	3.24	3.52	6.88	3.46	3.99	4.21	4.77	3.69	4.14	3.62	3.78	3.71
hsa-miR-125b-2-3p	5.97	5.98	6.77	6.92	7.7	6.52	7.55	7.13	7.5	6.56	6.22	6.03	5.55	7.09	7.02	6.84	7.83	4.8	6.43	5.22	6.04	6.61	6.41	5.69	5.47	6.39	7.41	6.92	6.33	5.76	6.64	5.89	6.55	6.6	7.26	6.12	7.16	6.3	6.49	7.44	6.87	5.17	6.75	5.18	6.08	6.93	5.66	6.7	6.38
hsa-miR-32-5p	2.71	2.7	3.83	5.23	3.64	4.53	3.83	3.26	5.04	5.52	3.7	3.54	2.64	3.85	4.01	4.5	5.93	2.63	3.63	4.2	4.41	2.81	5.16	3.83	2.27	3.54	4.53	3.33	5.26	3.7	3.74	4.45	4.37	3.56	4.47	2.85	5.55	3.4	3.08	2.95	2.94	3.53	3.36	3.12	3.04	4.16	4.28	3.27	2.98
hsa-miR-137	5.09	8.54	4.09	5.99	7.01	8	2.62	3.42	8.43	3.38	5.63	0.67	2.64	2.67	5.86	4.33	6.35	3.91	8.55	6.73	7.48	3.81	5.6	3.9	6.79	6.22	6.72	3.81	5.19	5.35	4.18	4.69	5.96	7.18	6.6	6.11	2.54	7.7	4.45	5.27	4.97	6.96	8.02	4.08	1.53	2.03	6.75	2.24	5.5
hsa-miR-574-3p	4.14	4.87	4.29	6.38	5.59	5.88	4.43	3.47	5.01	3.47	4.27	3.63	3	5.82	4.63	5.35	4.9	3.97	4.58	4.49	4.63	4.09	4.62	3.51	3.22	4.52	3.81	3.35	3.63	3.63	4.1	4.52	4.18	4.55	6.23	4.53	4.99	4.39	4.98	4.1	4.31	3.5	4.66	4.79	3.29	4.03	3.3	3.67	3.63
hsa-miR-142-5p	3.17	2.5	3.31	3.73	5.19	1.84	2.4	3.2	5.71	2.75	1.9	3.54	1.75	3.76	3.13	3.04	3.12	2.61	4.16	3.93	3.22	2.15	4.75	3.64	2.4	2.59	4.47	1.93	5.6	1.28	2.11	2.58	3.05	3.27	4.12	2.13	5.39	2.99	5.63	2.36	2.54	1.91	1.83	2.3	1.99	2	2.19	2.57	1.41
hsa-miR-628-3p	2.22	3.83	1.53	2.55	3.05	3.94	2.21	1.7	3.75	3.65	1.55	0.61	1.48	1.62	2.66	2.28	3.01	1.32	3.32	3.2	3.16	1.56	4.1	1.93	1.23	1.95	1.42	1.55	1.64	1.73	1.35	1.55	2.35	3.54	3.01	2.3	1.98	3.52	2.95	2.26	2.78	2.53	3.31	2.02	1.17	0.81	1.54	1.83	1.65
hsa-miR-1296-5p	4.45	6.68	5.83	6.95	6.95	7.7	5.55	5.35	7.24	5.65	5.65	4.5	5.1	3.94	6.28	5.72	6.87	5.76	7.06	6.31	6.12	5.31	5.93	6.53	5.63	5.86	4.69	5	5.19	6.22	5.46	6.07	5.69	6.38	5.95	4.78	6.25	6.89	6.5	3.86	5.83	6.32	6.15	4.65	5.66	4.7	6.77	4.68	6.31
hsa-miR-23b-3p	8.51	9.55	8.94	10.48	10.61	9.9	8.82	7.99	10.08	8.71	8.32	7.73	7.05	9.46	9.49	9.45	9.6	7.81	9	8.99	9.22	8.7	8.68	8.09	7.84	9.07	7.91	7.95	9.12	7.69	8.72	8.52	8.9	9.61	10.32	8.04	9.6	9.17	9.52	9.56	8.25	7.37	8.87	7.86	8.47	9.22	7.91	8.19	8.39
hsa-miR-27b-3p	8.87	9.64	9.81	11.58	10.66	11.15	9.64	8.49	10.68	10.63	9.31	8.75	8.02	10.26	10.41	10.68	11.46	8.46	9.79	10.05	9.75	9.08	9.7	9.04	7.54	9.59	9.19	8.66	9.99	8.95	9.38	9.26	9.51	10.08	10.56	8.81	10.66	9.55	9.27	9.62	8.94	8.46	9.55	8.88	8.89	9.96	9	8.46	8.76
hsa-miR-744-3p	3.85	5.88	4.79	6.09	6.36	6.18	4.95	3.18	6.07	4.72	4.44	4.26	3	3.94	3.82	4.9	5.39	3.47	5.45	4.5	5.33	3.6	4.65	3.21	4.12	4.07	3.02	3.44	4.02	4.89	3.81	4.98	5.18	5.86	6.46	3.29	4.71	6.26	4.95	3.09	5.01	5.08	6.15	4.49	3.29	4.34	5.08	4.42	4.61
hsa-miR-767-5p	4.92	6.12	4.86	6.04	6.65	5.88	6.09	6.14	6.08	4.44	5.42	3.97	4.03	6.29	4.98	4.55	5.08	5.27	5.67	4.51	5.78	5.29	5.82	4.16	6.44	5.99	3.9	5.28	4.44	6.01	4.4	5.26	5.66	5.57	5.1	4.92	4.86	6.23	7.34	4.44	5.74	6.11	6.3	5.26	5.67	3.97	5.45	5.98	5.94
hsa-miR-582-5p	3.23	5.71	2.77	4.65	5.14	5.15	1.55	1.02	5.56	1.74	3.51	1.59	1.35	1.84	3.65	3.18	3.75	2.43	5.15	4.71	5	2.38	3.42	3.64	4.36	3.8	3.53	1.6	3.66	3.23	2.29	3.12	3.91	4.53	4.61	3.15	2.34	5.12	3.93	1.23	3.41	3.84	4.89	2.66	1.27	1.77	3.9	1.24	3.86
hsa-miR-142-3p	7.76	6.8	7.35	8.75	9.98	6.33	6.73	7.68	10.06	7.19	6.21	6.83	6.06	8.27	6.74	8.01	7.61	6.6	7.67	8.07	8.06	6.48	9.32	8.05	6.72	6.58	7.76	5.75	8.88	5.69	6.46	6.96	8.1	7.9	8.92	6.09	9.68	8.42	9.74	5.58	6.96	5.74	6.33	6.55	5.51	6.86	6.55	7.52	6.11
hsa-miR-3200-3p	5.52	7.43	5.25	6.67	6.46	6.88	4.49	4.56	6.96	5.09	4.99	3.75	4.32	5.29	5.47	5.38	5.62	4.77	6.5	6.67	6.24	4.63	5.06	4.31	5.27	5.35	4.85	4.34	4.36	5.49	4.9	5.1	5.86	6.67	6.43	4.31	4.82	6.73	6.33	4.38	5.25	5.84	6.92	5.61	3.89	5.86	5.61	3.19	5.06
hsa-miR-324-5p	4.09	6.45	4.34	5.83	6.21	5.29	4.34	4.15	6.48	4.06	4.03	2.56	3.31	4.13	4.39	4.6	4.37	3.97	4.97	5.41	6.38	3.65	6.48	4.28	4.84	3.79	3.76	3.62	4.08	4.43	3.53	4.68	4.64	5.52	6.2	4.29	4.44	7.09	7.45	2.92	5.06	5.13	5.42	4.24	4.14	3.95	4.52	3.08	5.07
hsa-miR-892a	1.79	0.35	2.74	1.46	2.49	1.59	1.44	3.53	2.51	0.78	1.1	0.5	0.44	2.78	2.44	0.97	1.07	0.86	0.76	1.22	0.66	2	4.75	0.28	0.53	2.29	0.35	1.69	3.3	1.22	0.41	1.92	2.77	2.48	2.51	1.84	1.94	2.64	3.08	3.1	1.71	1.45	2.36	1.06	1.44	2.03	1.09	4.78	2.33
hsa-miR-34c-3p	0.26	0.63	2.36	4.13	1.58	4.45	1.75	0.25	3.28	0.78	1.71	0.61	0.31	2.63	3.03	3.41	2.63	1.62	0.76	1.55	1.65	0.38	0	1.2	0.53	2.87	0.76	0.97	1.18	0.63	2.07	2.25	2.29	2.57	2.65	1.94	2.15	1.51	0.81	0.53	0.56	0.52	1.69	2.53	0.96	0.81	0.23	0.59	1.13
hsa-miR-10b-3p	0	0	0	0.18	3.94	0	0.72	2.9	0.79	3.49	0	0.61	0.16	2.67	2.59	0.72	4.78	1.32	0.23	0.38	1.96	0.68	1.92	0.52	2.99	3.6	1.26	0.37	3.62	0.15	0	0	0.26	4.16	0	1.94	1.51	0.39	5.11	0.42	2.47	2.97	0.97	2.05	0	1.87	1.7	3.17	0
hsa-miR-1251-5p	2.83	4.08	3.7	4.18	4.11	3.08	3.6	4.2	4.22	4.32	3.51	0.31	3.27	3.01	2.35	5.52	4	2.37	3.04	2.52	4.88	2.81	3.98	2.23	2.27	1.38	2.07	2.99	2.39	2.21	2.8	3.44	3.35	5.06	4.61	2.34	3.8	4.64	4.06	3.96	2.98	2.38	5.1	0.98	1.99	5.3	3.61	3.98	1.75
hsa-miR-10b-5p	9.69	8.4	8.06	7.83	14.26	8.06	10.08	14.01	10.3	14.91	6.25	10.58	8.66	13.1	13.24	11.14	15.58	13.52	10.14	8.69	13	10.05	12.32	9.47	15.09	14.61	11.76	10.21	13.98	8.03	8.02	8.73	9.6	14.81	9.02	14.74	10.58	9.27	16.42	9.9	14.29	15.02	13.06	14.22	8.86	12.17	12.76	15.13	8.33
hsa-miR-210-3p	6.71	6.87	6.51	7.16	7.41	6.63	6.3	6.91	7.23	7.79	5.55	4.89	6.4	7.97	6.61	8.31	6.38	4.83	6.63	7.35	7.42	5.83	7.68	4.93	4.66	4.97	5.99	5.14	4.36	6.19	6.18	6.7	6.83	6.79	7.95	6.54	6.62	6.95	6.38	6.88	7.43	6.52	7.75	6.4	5.43	7.19	5.61	5.92	5.94
hsa-miR-203a	7.42	10.13	5.71	7.05	9.53	9.6	4.29	4	9.53	6.05	5.48	3.9	6.23	4.38	5.86	5.89	5.61	4.6	8.73	8.32	8.66	6.86	5.92	5.09	9.06	6.72	7.3	5.41	6.25	6.64	5.84	6.97	8.02	8.7	8.51	7.44	5.87	7.19	7.24	4.94	8.1	6.28	7.82	5.54	3.94	4.38	7.01	3.93	6.46
hsa-miR-139-5p	7.75	10.79	7.15	9.06	10.66	10.3	6.75	7.36	10.62	6.73	7.6	5.53	5.85	7.02	8.43	7.4	9.1	6.52	10.44	8.6	9.89	7.05	7.88	6.34	8.89	8.67	7.76	6.86	7.9	7.57	7.01	7.67	9.22	10.43	10.11	8.01	6.21	10.27	9.03	6.53	8.73	8.69	10.56	7.11	7.08	6	9.06	7.2	8.3
hsa-miR-139-3p	5.34	9.39	6.08	7.09	9.88	8.64	5.3	5.38	9.19	5.37	5.93	5.76	3.99	5.18	7.07	4.95	7.81	4.06	9.26	7.46	7.73	4.89	5.94	3.34	6.64	7.32	6.56	5.92	7.66	6.36	4.7	5.76	7.14	8.68	8.43	5.5	5.58	8.38	6.87	5.28	6.8	6.99	8.37	5.2	5.45	4.58	6.56	5.31	6.68
hsa-miR-383-5p	6.66	7.06	7.02	7.55	7.8	7.43	4.63	3.12	7.82	5.39	7.06	4.92	3.6	7.42	5.68	5.63	5.82	4.61	6.96	7.14	7.25	5.81	6.52	6.04	6.17	5.53	5.93	3.82	5.81	4.98	6.72	6.65	7.42	6.45	6.24	5.86	4.79	7.86	7.21	6.06	5.59	5.22	7.69	5.88	2.8	3.04	4.76	4.27	6.82
hsa-miR-1224-5p	2.85	5.77	1.77	4.91	6.4	5.59	1.05	0.96	6.32	2.02	3.4	0.56	0.56	0.6	3.16	2.69	4.16	2.12	5.15	3.55	4.64	1.32	2.23	2.58	4.39	2.65	3.18	1.93	3.88	1.82	1.58	2.63	3.5	4.64	4.74	2.13	1.84	5.27	2.64	2.01	3.41	4.15	4.08	1.45	0.21	1.06	3.5	0.75	3.1
hsa-miR-124-3p	6.53	11.04	6.74	8.77	11.33	10.75	5.4	4.95	11.43	5.53	6.98	3.9	3.67	4.15	6.87	6.2	8.64	5.09	10.23	9.94	11.1	6.58	9.06	5.22	8	7.18	8.26	4.94	9.12	7.02	5.11	7.05	8.41	10.08	10.21	7.68	6.05	11.02	8.81	4.41	7.97	8.91	9.57	5.04	3.24	4.52	8.7	3.74	7.98
PRRP	Astrocytoma
id	TCGA-HT-A5R5-01	TCGA-E1-A7YY-01	TCGA-FG-8182-01	TCGA-HT-7902-01	TCGA-DU-7011-01	TCGA-HT-8018-01	TCGA-FG-8188-01	TCGA-DU-7015-01	TCGA-HT-8113-01	TCGA-VM-A8C8-01	TCGA-QH-A6XA-01	TCGA-DU-6401-01	TCGA-S9-A6WQ-01	TCGA-HT-7602-01	TCGA-DU-8167-01	TCGA-FG-A60L-01	TCGA-DU-A7TG-01	TCGA-E1-A7Z3-01	TCGA-HW-7489-01	TCGA-FG-6690-01	TCGA-QH-A65S-01	TCGA-HT-A616-01	TCGA-TQ-A7RR-01	TCGA-VM-A8CA-01	TCGA-E1-A7YW-01	TCGA-FG-5965-01	TCGA-TQ-A7RV-01	TCGA-HT-7884-01	TCGA-FG-6689-01	TCGA-HT-7603-01	TCGA-HT-7474-01	TCGA-P5-A5F2-01	TCGA-HT-7858-01	TCGA-HT-7610-01	TCGA-HT-7478-01	TCGA-E1-A7Z6-01	TCGA-P5-A733-01	TCGA-FG-A70Y-01	TCGA-TQ-A7RK-01	TCGA-HT-7611-01	TCGA-QH-A6X9-01	TCGA-TQ-A7RW-01	TCGA-DB-A4XC-01	TCGA-DU-6399-01	TCGA-HT-7472-01	TCGA-HT-7676-01	TCGA-HT-7476-01	TCGA-S9-A6TU-01	TCGA-HT-7689-01
SYK	-0.9005	-1.6198	-1.1028	-1.6925	-0.81568	-1.046	-1.6595	-0.48258	-1.854	-0.97775	-1.3787	-1.5562	-1.0255	-1.3909	-0.83663	-0.7236	-0.66062	-0.70595	-1.1415	-0.87569	-1.3254	-1.6963	-0.64835	-1.1583	-0.98365	-0.84732	-0.58566	-1.1929	-0.87069	-1.6825	-1.6293	-2.7356	-0.82908	-1.2959	-1.3478	-1.1043	-1.413	-0.40485	-1.0277	-1.103	-1.3685	-0.84828	-0.70883	-1.024	-0.90473	-0.59571	-1.3	-1.0252	-0.91342
AR	-0.20999	-0.47038	-0.52294	-0.6152	-0.38508	-0.53696	-0.35474	-0.073205	-0.513	-0.56063	-0.51232	-0.34319	-0.40868	-0.38508	-0.4498	-0.44911	-0.45147	-0.52067	-0.26441	-0.72233	-0.44015	-0.56737	-0.13718	-0.52043	-0.15685	-0.64477	-0.2296	-0.73337	-0.29107	-0.81471	-0.75805	-0.65529	0.16593	-0.62304	-0.25401	-0.16774	-0.48573	-0.44652	-0.19393	0.20227	-0.7309	-0.20455	0.23854	-0.12042	-0.085	-0.4106	-0.82866	-0.24153	-0.37397
CKIT	0.39515	1.5536	1.4356	1.5891	0.1882	0.4668	0.93915	0.4383	1.734	0.15639	1.3501	0.32857	1.0569	2.8091	0.6047	0.65807	1.4537	0.21296	1.3893	1.8627	1.5578	1.8787	1.0433	0.75524	0.60272	1.2568	0.11337	0.97136	0.93495	1.9274	1.4934	0.51621	0.41033	1.3085	1.1081	0.6855	1.2357	0.33825	0.43995	0.93653	1.5224	1.3424	0.81363	0.41829	0.20436	0.68653	0.39733	0.34027	0.44623
DJ1	0.69581	0.20538	0.72329	0.31724	0.69189	0.29989	0.92376	0.38572	0.35815	0.54287	0.59958	0.36263	0.52819	0.77195	0.43081	0.61942	0.88982	0.57122	0.49556	0.28372	0.47686	0.47756	0.48817	0.36447	0.95208	0.41152	0.91398	0.38822	0.48864	0.57605	0.12455	1.4473	0.55933	0.28842	0.72392	0.94081	0.36985	0.31636	0.64902	0.66946	0.56904	0.72545	0.37449	0.6661	0.67337	0.56721	0.26274	0.26398	0.31218
NOTCH1	0.68961	0.90613	1.0218	0.70435	0.66196	0.63981	1.0681	1.0058	0.25984	0.94614	0.87302	0.6115	0.70783	1.0063	0.76522	0.54599	1.0607	0.86827	0.70002	0.63982	0.57085	0.556	0.69836	0.95724	1.1038	0.5559	0.58637	0.87588	0.54471	0.56301	0.4766	1.0977	1.0936	0.52752	1.1501	0.77725	0.64271	0.67953	0.73433	0.7577	0.68925	0.65545	0.73474	0.87141	0.86203	0.70165	0.84157	0.65381	0.78901
PRDX1	1.372	0.39232	1.0209	0.10136	0.56477	0.10464	0.8541	0.34719	0.13938	0.55012	0.58466	1.1744	0.55762	1.5332	0.41758	0.77976	0.72071	0.62235	0.43067	0.37395	0.64187	0.22782	0.57058	0.31667	1.3466	0.43767	1.241	0.38389	0.1761	0.48128	0.064732	0.93706	0.81258	-0.0011048	0.28156	1.0228	0.33822	0.71071	0.62909	0.84141	0.51482	0.18149	0.48144	0.25724	1.064	0.96841	0.18518	0.40647	0.52763
FASN	-1.1835	-0.59431	-1.2691	-0.69481	-0.36958	-0.4962	-1.4652	-1.5778	-0.71697	-1.3909	-0.60139	-1.3701	-0.97811	-1.573	-0.36213	-1.1342	-1.43	-1.1796	-0.86676	-1.2712	-0.93038	-1.1331	-1.1302	-1.4032	-1.6669	-1.244	-1.5252	-0.77996	-0.79222	-1.334	-0.80104	-2.7709	-1.2279	-1.0702	-1.8439	-1.2435	-1.3665	-1.1256	-1.1552	-1.063	-0.75061	-0.95887	-1.1589	-0.83886	-1.0803	-0.57631	-1.2813	-1.5077	-1.0749
SMAC	-0.96458	-0.60213	0.08249	-1.0571	0.80671	-0.96245	-0.279	-0.35963	-0.64035	-0.90619	-0.76707	0.52829	-1.0272	-0.73834	-0.62546	-0.48575	0.099625	-0.044393	-0.5296	-0.18058	-0.78992	-0.74568	-1.2974	-0.12962	-0.23509	-0.20918	-0.5486	-1.0343	-0.88276	-0.10507	-0.87499	1.0789	-0.78093	-0.24662	-1.502	-0.26558	-0.44494	0.066031	-0.070639	-0.89118	-0.76426	-0.36548	-0.70941	-0.17966	-0.6997	-0.32642	0.76507	-0.048144	-0.78608
YAP_pS127	-0.944	-1.3935	-1.1875	-1.5585	-0.42139	-1.1615	-0.98535	-0.74127	-1.2436	-1.0557	-1.4135	-0.73192	-1.0967	-1.469	-1.372	-0.78151	-0.92835	-0.82635	-0.7766	-1.3749	-0.58558	-1.1571	-0.67851	-1.2241	-0.71448	-0.95122	-0.88111	-1.125	-1.111	-1.8571	-1.4004	0.65969	-1.1374	-1.8357	0.043731	-0.75192	-1.4916	-0.95744	-0.63905	-0.20702	-1.2468	-0.82274	-0.68469	-0.42588	-0.64521	-0.46784	-1.1759	-1.0789	-1.3354
X53BP1	-0.63912	-0.47937	-0.10291	-0.76809	-0.31184	-0.57815	-0.65	-0.018307	-0.76649	-0.32595	-0.5948	-0.54398	-0.15652	-1.2657	-0.9578	-0.48937	-0.3149	-0.31335	-0.85803	0.010794	-0.75413	-0.54786	-0.53599	-0.66065	-0.58779	-0.20325	-0.49697	-0.070353	-0.56858	-0.57785	-0.45352	-0.71919	-0.21777	-0.49585	-1.1151	-0.66441	-0.72208	-0.55501	-0.42417	-0.096779	-0.50806	-0.12781	-0.066909	-0.56046	-0.43834	0.19163	-0.1941	-0.94353	-0.5502
TIGAR	-0.436	-0.45312	0.8152	-0.055637	-0.6654	-0.21696	-0.14176	0.39323	-0.8161	-0.64326	0.24524	-0.53275	0.30037	-0.19451	-0.44018	-0.58926	0.5698	-0.15151	0.062519	-0.45954	-0.044894	0.15084	-0.22027	-0.31128	0.56008	0.090034	0.091839	-0.21563	-0.37948	0.66707	-0.48539	2.0754	-0.62975	-0.90715	-0.42577	-0.56403	-0.20959	-0.69552	-0.6634	-0.59066	-0.38827	0.15672	-0.80484	-0.6567	-0.71162	0.20714	-1.2316	-0.96953	-0.19297
ECADHERIN	-1.7825	-3.3146	-3.3972	-3.085	-1.859	-2.9426	-2.7026	-3.1327	-3.2593	-2.7116	-2.8332	-2.725	-3.1105	-3.7461	-2.9298	-2.7622	-4.5652	-2.7489	-3.0018	-3.4209	-3.2117	-2.8842	-3.1477	-3.6603	-4.0201	-2.8459	-3.5304	-2.9346	-2.8578	-3.1438	-3.6963	-2.7769	-2.8244	-3.0362	-1.8174	-3.0884	-3.2819	-2.7001	-3.1342	-3.3418	-2.7921	-3.3221	-2.7701	-1.9675	-2.074	-2.6319	-3.3764	-2.4524	-3.5153
STAT3_pY705	1.1748	-0.203	-0.087673	-0.38813	-0.40958	-0.33087	-0.64641	0.1693	-0.67796	1.5407	-0.29294	-0.11873	-0.30479	-0.36536	0.99535	-0.071829	-1.0848	-0.096141	0.35611	-0.14753	0.47745	-0.14766	-0.24037	0.35808	0.038759	0.25469	1.1217	-0.21549	-0.33232	-0.87622	-0.77647	-0.76516	0.084744	-0.10955	0.071405	-0.25679	-0.58762	-0.16159	-0.1948	0.30775	-0.14142	0.036727	0.68173	-0.069591	-0.048179	1.6032	-0.22667	0.24728	-0.039115
ACC_pS79	-0.25386	-0.018075	-0.52601	-0.35277	-0.071102	-0.44498	-0.38847	-0.24406	-0.25463	-0.3937	-1.0116	-0.17504	0.48323	-0.55112	-0.11012	-0.18935	-0.38827	-0.020767	-0.38096	-0.028764	-0.19793	-0.72263	-0.48409	-0.83945	-0.61916	0.011766	-0.42615	-0.28046	-0.11148	-0.49033	-0.14889	-1.4195	-0.21169	-0.38524	-1.3739	-0.23667	-0.84404	-0.37048	0.45872	0.0089237	-0.1274	0.27424	0.31423	0.113	-0.05488	-0.19031	-0.10928	-0.32689	0.0096403
TFRC	-2.0903	-0.89708	-1.3109	-1.382	-2.1232	-0.62562	-1.5621	-2.2391	-1.4527	-1.4166	-1.1632	-1.5944	-1.6722	-1.7667	-1.9727	-1.5861	-2.6264	-0.98818	-2.1416	-1.9475	-1.5408	-1.5601	-1.6527	-2.5129	-2.6667	-1.3161	-2.4269	-1.8024	-1.565	-0.99652	-1.2493	-0.65551	-2.147	-1.9216	-1.2691	-1.7527	-1.5479	-1.3761	-1.9804	-1.7895	-1.1331	-2.0249	-2.2466	-2.2718	-1.9939	-1.6698	-1.9292	-1.3849	-1.7223
SRC_pY527	1.9989	1.2611	1.2707	0.86447	0.92229	0.72101	1.499	1.4898	1.5251	1.4012	0.72531	1.0427	1.361	1.1621	1.3231	1.6486	0.43672	1.2161	1.8138	1.4445	1.3184	0.82117	1.7807	1.0334	2.3055	1.1947	1.9738	2.0072	0.93233	0.84251	1.5386	1.009	1.4268	1.1694	1.3081	1.5643	0.43937	1.5302	1.715	1.6325	0.88469	1.9718	1.8693	1.9664	1.9937	2.0839	1.703	1.5129	1.3193
ACC1	-0.29877	0.052184	-0.539	0.47507	0.10976	-0.028597	-0.9829	-0.27529	0.35199	-0.59269	-0.2641	-0.45524	0.22758	-0.75671	0.29361	-0.69188	-0.049314	-0.50698	-0.12379	0.075771	-0.14579	0.052458	-0.38034	-0.38404	-0.72204	0.23433	-0.55354	0.2718	0.035694	-0.33264	0.39917	-2.3832	-0.032258	0.057549	-1.4522	-0.54101	-0.19313	-0.52548	-0.16655	0.072804	-0.10248	0.2228	0.06414	-0.015216	0.0058296	0.12056	-0.34107	-1.1819	-0.30183
BRAF	0.52534	2.244	0.30156	2.2802	-0.26782	2.2159	0.14061	0.21083	1.858	-0.31587	2.0381	-0.65304	1.5461	0.43715	0.81485	0.3392	1.3573	1.011	1.079	1.2299	0.89317	2.1168	1.0602	-0.14883	0.42612	1.5406	-0.7813	1.1828	1.265	1.9332	2.1064	0.77633	-0.046184	1.7987	-0.045541	-0.56169	1.9048	0.30463	0.13784	-0.35497	2.064	1.2878	0.27259	-0.52827	-0.60702	-0.01056	0.43499	-0.12697	0.83931
[truncated: 172 more columns]

## Sheet: Table S7
Table S7. Wilcoxon test results on immune cells between astrocytoma and oligodendroglioma
Immune cells by multiple algorithms	Wilcoxon Pvalue
B cell_TIMER	7.07214e-18
T cell CD4+_TIMER	1.01274e-11
Neutrophil_TIMER	1.36456e-13
Macrophage_TIMER	1.28226e-06
Myeloid dendritic cell_TIMER	7.20695e-18
B cell plasma_CIBERSORT	1.34108e-09
T cell CD8+_CIBERSORT	0.00165284
T cell CD4+ naive_CIBERSORT	0.00150539
T cell CD4+ memory resting_CIBERSORT	1.47303e-09
T cell follicular helper_CIBERSORT	1.46202e-11
T cell regulatory (Tregs)_CIBERSORT	0.00814424
Monocyte_CIBERSORT	2.30054e-06
Macrophage M0_CIBERSORT	0.00600867
Macrophage M2_CIBERSORT	0.0180715
Eosinophil_CIBERSORT	0.00187526
Neutrophil_CIBERSORT	0.0445538
B cell plasma_CIBERSORT-ABS	9.59147e-09
T cell CD8+_CIBERSORT-ABS	0.00578226
T cell CD4+ naive_CIBERSORT-ABS	0.00250404
T cell CD4+ memory resting_CIBERSORT-ABS	4.58693e-10
T cell follicular helper_CIBERSORT-ABS	8.97708e-11
Monocyte_CIBERSORT-ABS	6.4165e-07
Macrophage M0_CIBERSORT-ABS	0.00600867
Macrophage M2_CIBERSORT-ABS	0.00570124
Mast cell resting_CIBERSORT-ABS	0.0393405
Neutrophil_CIBERSORT-ABS	0.0305954
Macrophage M1_QUANTISEQ	1.41748e-09
Macrophage M2_QUANTISEQ	5.20493e-07
Monocyte_QUANTISEQ	2.64185e-08
NK cell_QUANTISEQ	3.85558e-06
Myeloid dendritic cell_QUANTISEQ	4.3039e-10
uncharacterized cell_QUANTISEQ	0.0333142
NK cell_MCPCOUNTER	0.0433754
B cell_MCPCOUNTER	0.0235368
Monocyte_MCPCOUNTER	8.09086e-05
Macrophage/Monocyte_MCPCOUNTER	8.09086e-05
Myeloid dendritic cell_MCPCOUNTER	8.06838e-08
Neutrophil_MCPCOUNTER	6.13624e-06
Endothelial cell_MCPCOUNTER	7.06946e-08
Myeloid dendritic cell activated_XCELL	2.55016e-12
B cell_XCELL	0.00912768
T cell CD4+ central memory_XCELL	0.00476197
Class-switched memory B cell_XCELL	2.77869e-13
Common lymphoid progenitor_XCELL	0.00244842
Cancer associated fibroblast_XCELL	0.00291274
Macrophage_XCELL	2.64643e-13
Macrophage M1_XCELL	1.78681e-14
Mast cell_XCELL	1.03489e-18
Monocyte_XCELL	4.86304e-10
Neutrophil_XCELL	0.000381596
T cell NK_XCELL	0.00897492
B cell plasma_XCELL	0.0401164
T cell CD4+ Th1_XCELL	6.43652e-05
T cell CD4+ Th2_XCELL	0.000277618
immune score_XCELL	5.69553e-17
microenvironment score_XCELL	5.95101e-11
B cell_EPIC	0.000318482
T cell CD4+_EPIC	2.35004e-06
T cell CD8+_EPIC	5.01214e-07
Macrophage_EPIC	2.86682e-09
uncharacterized cell_EPIC	0.00106404

## Sheet: Table S8
Table S8. Wilcoxon test results on immune signatures between astrocytoma and oligodendroglioma
Immune Signatures	Wilcoxon Pvalue
Tumor Index	2.05993e-36
Immune_Checkpoint	6.94704e-12
CellCycle_Reg	5.30405e-09
EMT1	5.00017e-11
EMT2	2.50511e-25
Cell_cycle	0.0336745
Mismatch_Repair	7.80374e-05
Nucleotide_excision_repair	2.33051e-07
TMEscoreA_CIR	7.41722e-07
Treg_Rooney_et_al	0.000198462
Macrophages_Rooney_et_al	6.80339e-10
Neutrophils_Rooney_et_al	0.0155954
pDCs_Rooney_et_al	9.98236e-15
Co_stimulation_APC_Rooney_et_al	1.0094e-08
Co_stimulation_T_cell_Rooney_et_al	2.00409e-09
Co_inhibition_APC_Rooney_et_al	5.32478e-18
Co_inhibition_T_cell_Rooney_et_al	9.86583e-19
MHC_Class_II	3.89599e-06
T_cell_inflamed_GEP_Ayers_et_al	0.00122039
IFNG_signature_Ayers_et_al	0.000130858
MDSC_Wang_et_al	8.41822e-15
GPAGs	2.6212e-16
HLA_signature_gene	3.57496e-11
B_cells_Danaher_et_al	0.0488034
Neutrophils_Danaher_et_al	6.85709e-15
T_cells_Danaher_et_al	0.0345898
TIP_Release_of_cancer_cell_antigens	2.69762e-06
TIP_Cancer_antigen_presentation_1	1.58622e-17
TIP_Priming_and_activation_1	1.04149e-12
TIP_Priming_and_activation_2	1.28788e-14
TIP_Trafficking_of_immune_cells_to_tumors	1.54658e-06
TIP_Infiltration_of_immune_cells_into_tumors_1	1.23735e-13
TIP_Infiltration_of_immune_cells_into_tumors_2	0.00308394
TIP_Recognition_of_cancer_cells_by_T_cells_2	8.35208e-16
TIP_Killing_of_cancer_cells_2	1.84191e-15
TMEscoreA_plus	0.00785006
TMEscoreB_plus	1.05972e-11
B_cells_Bindea_et_al	0.0405395
Tem_Bindea_et_al	0.00398714
Th2_cells_Bindea_et_al	0.00736021
CD8_T_cells_Bindea_et_al	0.0357161
NK_CD56dim_cells_Bindea_et_al	4.85687e-11
DC_Bindea_et_al	1.42468e-12
iDC_Bindea_et_al	3.81864e-07
Macrophages_Bindea_et_al	1.51351e-09
Mast_cells_Bindea_et_al	1.28342e-07
Neutrophils_Bindea_et_al	0.0401175
Normal_mucosa_Bindea_et_al	3.7754e-07
Antigen_Processing_and_Presentation_Li_et_al	2.49908e-08
Antimicrobials_Li_et_al	9.83009e-12
BCR_Signaling_Pathway_Li_et_al	9.96762e-24
Chemokines_Li_et_al	0.000285719
Chemokine_Receptors_Li_et_al	3.59428e-05
Cytokines_Li_et_al	6.7488e-05
Cytokine_Receptors_Li_et_al	0.000425013
Interleukins_Li_et_al	1.09173e-12
Interleukins_Receptor_Li_et_al	0.0240737
Natural_Killer_Cell_Cytotoxicity_Li_et_al	2.11516e-13
TCR_signaling_Pathway_Li_et_al	4.38135e-21
TGFb_Family_Member_Li_et_al	2.38756e-05
TGFb_Family_Member_Receptor_Li_et_al	0.000933593
TNF_Family_Members_Li_et_al	1.54032e-11
TNF_Family_Members_Receptors_Li_et_al	9.56562e-10
T_cell_accumulation_Peng_et_al	0.00731276
T_cell_exhaustion_Peng_et_al	6.34516e-07
T_cell_regulatory_Peng_et_al	5.95074e-06
ICB_resistance_Peng_et_al	1.23735e-13
MDSC_Peng_et_al	2.45734e-05
T_cell_probe_Jeschke_et_al	0.00032925
MeTIL_Jeschke_et_al	2.40607e-10
TMEscore_CIR	3.52718e-05
TMEscore_plus	3.16204e-08
Metabolism_Hypoxia	6.04286e-08
Hypoxia_signature	0.000105851
m6A	0.0394915
Exosome	0.0342212
Exosomal_secretion	0.000733094
Extracellular_vesicle_biogenesis	0.0097414
Ferroptosis	0.00805405

## Sheet: Table S9
Table S9. The three machine learning models in identifying astrocytoma from oligodendroglioma
ID	group (Real)	Adaboost	GBDT	XGBoost		Adaboost (Predicted)	GBDT (Predicted)	XGBoost (Predicted)
TCGA-HT-A5R5-01	Astrocytoma	0.0838381	-16.3057	0.0153041		Astrocytoma	Astrocytoma	Astrocytoma
TCGA-FG-8182-01	Astrocytoma	0.157673	-15.2542	0.00719573		Astrocytoma	Astrocytoma	Astrocytoma
TCGA-HT-7902-01	Astrocytoma	0.272685	-13.0963	0.0794067		Astrocytoma	Astrocytoma	Astrocytoma
TCGA-HT-8018-01	Astrocytoma	0.0912876	-17.6314	0.00604888		Astrocytoma	Astrocytoma	Astrocytoma
TCGA-HT-8113-01	Astrocytoma	0.74953	11.5977	0.918747		Oligodendroglioma	Oligodendroglioma	Astrocytoma
TCGA-TM-A84R-01	Oligodendroglioma	0.734443	1.79707	0.922714		Oligodendroglioma	Oligodendroglioma	Oligodendroglioma
TCGA-VM-A8C8-01	Astrocytoma	0.00971665	-18.4219	0.00478937		Astrocytoma	Astrocytoma	Astrocytoma
TCGA-S9-A6WO-01	Astrocytoma	0.0559504	-16.7158	0.00478937		Astrocytoma	Astrocytoma	Astrocytoma
TCGA-DU-8167-01	Astrocytoma	0.0871919	-15.8252	0.0138443		Astrocytoma	Astrocytoma	Astrocytoma
TCGA-DU-A7TG-01	Astrocytoma	0.536873	-1.62493	0.241504		Astrocytoma	Astrocytoma	Astrocytoma
TCGA-FG-6690-01	Astrocytoma	0.13195	-9.60458	0.00760854		Astrocytoma	Astrocytoma	Astrocytoma
TCGA-HT-A616-01	Astrocytoma	0.0699813	-15.5659	0.0388884		Astrocytoma	Astrocytoma	Astrocytoma
TCGA-DU-A6S2-01	Oligodendroglioma	0.876195	15.6203	0.985416		Oligodendroglioma	Oligodendroglioma	Oligodendroglioma
TCGA-VM-A8CA-01	Astrocytoma	0.447175	-3.68024	0.0874529		Astrocytoma	Astrocytoma	Astrocytoma
TCGA-HW-7486-01	Oligodendroglioma	0.966473	20.0391	0.99236		Oligodendroglioma	Oligodendroglioma	Oligodendroglioma
TCGA-S9-A6U8-01	Astrocytoma	0.0345778	-18.7668	0.00635642		Astrocytoma	Astrocytoma	Astrocytoma
TCGA-HT-7884-01	Astrocytoma	0.176377	-17.2039	0.00955851		Astrocytoma	Astrocytoma	Astrocytoma
TCGA-HT-A615-01	Oligodendroglioma	0.881233	16.2266	0.990617		Oligodendroglioma	Oligodendroglioma	Oligodendroglioma
TCGA-P5-A5F2-01	Astrocytoma	0.0270671	-18.451	0.00534824		Astrocytoma	Astrocytoma	Astrocytoma
TCGA-HT-7858-01	Astrocytoma	0.0571172	-19.9938	0.00490369		Astrocytoma	Astrocytoma	Astrocytoma
TCGA-HT-7478-01	Astrocytoma	0.0823062	-17.123	0.00694631		Astrocytoma	Astrocytoma	Astrocytoma
TCGA-E1-A7Z6-01	Astrocytoma	0.0098767	-18.6624	0.00478937		Astrocytoma	Astrocytoma	Astrocytoma
TCGA-P5-A733-01	Astrocytoma	0.0815648	-15.5795	0.0282779		Astrocytoma	Astrocytoma	Astrocytoma
TCGA-TM-A7CF-01	Astrocytoma	0.140693	-14.55	0.00645216		Astrocytoma	Astrocytoma	Astrocytoma
TCGA-QH-A6X9-01	Astrocytoma	0.229398	-4.31043	0.510334		Astrocytoma	Astrocytoma	Astrocytoma
TCGA-TQ-A7RW-01	Astrocytoma	0.0771519	-20.4753	0.00652424		Astrocytoma	Astrocytoma	Astrocytoma
TCGA-HT-7605-01	Oligodendroglioma	0.984854	17.291	0.991427		Oligodendroglioma	Oligodendroglioma	Oligodendroglioma
TCGA-TM-A84Q-01	Astrocytoma	0.0465189	-21.1866	0.00478937		Astrocytoma	Astrocytoma	Astrocytoma
TCGA-E1-5319-01	Oligodendroglioma	0.895986	19.1243	0.969845		Oligodendroglioma	Oligodendroglioma	Oligodendroglioma
TCGA-HT-7676-01	Astrocytoma	0.0261504	-21.1855	0.00620845		Astrocytoma	Astrocytoma	Astrocytoma
TCGA-R8-A6MK-01	Oligodendroglioma	0.930429	18.9915	0.99146		Oligodendroglioma	Oligodendroglioma	Oligodendroglioma
TCGA-HW-7495-01	Oligodendroglioma	0.952947	14.231	0.992603		Oligodendroglioma	Oligodendroglioma	Oligodendroglioma
TCGA-DU-A5TR-01	Astrocytoma	0.0323571	-21.833	0.00489052		Astrocytoma	Astrocytoma	Astrocytoma
TCGA-CS-6667-01	Astrocytoma	0.037313	-20.4234	0.00478937		Astrocytoma	Astrocytoma	Astrocytoma
TCGA-R8-A6MO-01	Oligodendroglioma	0.972832	16.4246	0.991358		Oligodendroglioma	Oligodendroglioma	Oligodendroglioma
TCGA-E1-5322-01	Astrocytoma	0.138445	-9.10629	0.0713685		Astrocytoma	Astrocytoma	Astrocytoma
TCGA-S9-A7J1-01	Oligodendroglioma	0.977762	20.2852	0.990996		Oligodendroglioma	Oligodendroglioma	Oligodendroglioma
TCGA-S9-A7R1-01	Oligodendroglioma	0.939557	14.7967	0.985941		Oligodendroglioma	Oligodendroglioma	Oligodendroglioma
TCGA-HW-A5KM-01	Astrocytoma	0.0414205	-20.2898	0.00478937		Astrocytoma	Astrocytoma	Astrocytoma
TCGA-DU-A5TS-01	Astrocytoma	0.0382857	-19.6731	0.00643288		Astrocytoma	Astrocytoma	Astrocytoma
TCGA-HT-7485-01	Astrocytoma	0.0784763	-18.8627	0.00973154		Astrocytoma	Astrocytoma	Astrocytoma
TCGA-FG-A6J1-01	Oligodendroglioma	0.918309	13.2159	0.983426		Oligodendroglioma	Oligodendroglioma	Oligodendroglioma
TCGA-FG-7641-01	Oligodendroglioma	0.939325	14.8771	0.976266		Oligodendroglioma	Oligodendroglioma	Oligodendroglioma
TCGA-DU-6407-01	Astrocytoma	0.0219325	-19.7789	0.00510742		Astrocytoma	Astrocytoma	Astrocytoma
TCGA-RY-A83X-01	Oligodendroglioma	0.948633	18.7467	0.992051		Oligodendroglioma	Oligodendroglioma	Oligodendroglioma
TCGA-HT-A74L-01	Oligodendroglioma	0.916668	10.2374	0.982986		Oligodendroglioma	Oligodendroglioma	Oligodendroglioma
TCGA-FG-A60K-01	Oligodendroglioma	0.96435	19.0431	0.992842		Oligodendroglioma	Oligodendroglioma	Oligodendroglioma
TCGA-S9-A6TY-01	Oligodendroglioma	0.990777	15.0533	0.993242		Oligodendroglioma	Oligodendroglioma	Oligodendroglioma
TCGA-FG-6691-01	Astrocytoma	0.105063	-18.9543	0.00808082		Astrocytoma	Astrocytoma	Astrocytoma
TCGA-HT-A5RB-01	Astrocytoma	0.0443142	-18.9217	0.00662645		Astrocytoma	Astrocytoma	Astrocytoma
TCGA-HT-8108-01	Astrocytoma	0.232581	-9.63412	0.600062		Astrocytoma	Astrocytoma	Astrocytoma
TCGA-QH-A6CZ-01	Oligodendroglioma	0.902864	12.5387	0.985898		Oligodendroglioma	Oligodendroglioma	Oligodendroglioma
TCGA-QH-A6X3-01	Astrocytoma	0.0438633	-20.6648	0.00610763		Astrocytoma	Astrocytoma	Astrocytoma
TCGA-DB-5280-01	Astrocytoma	0.0274363	-19.6811	0.00478937		Astrocytoma	Astrocytoma	Astrocytoma
TCGA-DU-6395-01	Astrocytoma	0.0647873	-19.1845	0.00732448		Astrocytoma	Astrocytoma	Astrocytoma
TCGA-HT-8012-01	Oligodendroglioma	0.93122	11.7501	0.985898		Oligodendroglioma	Oligodendroglioma	Oligodendroglioma
TCGA-TM-A7C5-01	Oligodendroglioma	0.958642	10.0849	0.972559		Oligodendroglioma	Oligodendroglioma	Oligodendroglioma
TCGA-HT-7480-01	Oligodendroglioma	0.923477	20.0103	0.985438		Oligodendroglioma	Oligodendroglioma	Oligodendroglioma
TCGA-TQ-A7RQ-01	Oligodendroglioma	0.989564	17.7837	0.993202		Oligodendroglioma	Oligodendroglioma	Oligodendroglioma
TCGA-DU-8164-01	Oligodendroglioma	1	14.7884	0.993152		Oligodendroglioma	Oligodendroglioma	Oligodendroglioma
TCGA-DU-7294-01	Oligodendroglioma	0.983284	13.5454	0.993418		Oligodendroglioma	Oligodendroglioma	Oligodendroglioma
TCGA-HT-7604-01	Astrocytoma	0.143715	-13.9738	0.00653679		Astrocytoma	Astrocytoma	Astrocytoma
TCGA-DU-5874-01	Oligodendroglioma	0.704337	19.9464	0.982978		Oligodendroglioma	Oligodendroglioma	Oligodendroglioma
TCGA-DB-A64R-01	Oligodendroglioma	0.937484	15.8091	0.99231		Oligodendroglioma	Oligodendroglioma	Oligodendroglioma
TCGA-EZ-7264-01	Oligodendroglioma	1	17.7464	0.992553		Oligodendroglioma	Oligodendroglioma	Oligodendroglioma

## Sheet: Table S10
Table S10. Multivariable cox regression results for A-O Panel Classifier
id	coef	pvalue
CNN3	0.573306	0.232078
HS3ST1	0.110281	0.566922
ABTB2	-0.335543	0.244
DRG2	0.629888	0.196828
TRIM67	-0.0291477	0.846001
SLAIN1	-0.206204	0.582029
id	Histology	A-O Panel Classifier (Index)
TCGA-HT-A5R5-01	Astrocytoma	3.36831
TCGA-E1-A7YY-01	Astrocytoma	1.40731
TCGA-FG-8182-01	Astrocytoma	0.409985
TCGA-HT-7467-01	Oligodendroglioma	0.417693
TCGA-HT-7902-01	Astrocytoma	0.516435
TCGA-DU-7011-01	Astrocytoma	2.47524
TCGA-HT-8018-01	Astrocytoma	2.54706
TCGA-S9-A6WI-01	Astrocytoma	0.704257
TCGA-FG-8188-01	Astrocytoma	1.39206
TCGA-DU-7015-01	Astrocytoma	2.26199
TCGA-FG-A713-01	Oligodendroglioma	0.500309
TCGA-HT-8113-01	Astrocytoma	0.510888
TCGA-TM-A84R-01	Oligodendroglioma	0.775488
TCGA-HT-7607-01	Oligodendroglioma	0.873043
TCGA-VM-A8C8-01	Astrocytoma	1.19931
TCGA-QH-A6XA-01	Astrocytoma	1.01435
TCGA-DU-6401-01	Astrocytoma	2.18978
TCGA-S9-A6WO-01	Astrocytoma	1.95278
TCGA-HT-8010-01	Oligodendroglioma	0.768424
TCGA-HT-7881-01	Oligodendroglioma	0.393619
TCGA-S9-A7R7-01	Astrocytoma	2.90132
TCGA-S9-A6WQ-01	Astrocytoma	0.911399
TCGA-HT-7602-01	Astrocytoma	0.991563
TCGA-DU-8167-01	Astrocytoma	1.12644
TCGA-FG-A60L-01	Astrocytoma	2.44957
TCGA-S9-A7IQ-01	Oligodendroglioma	0.628834
TCGA-DU-A7TG-01	Astrocytoma	1.20616
TCGA-E1-A7Z3-01	Astrocytoma	1.85117
TCGA-HW-7489-01	Astrocytoma	1.93245
TCGA-TQ-A7RJ-01	Astrocytoma	1.60306
TCGA-FG-6690-01	Astrocytoma	0.858384
TCGA-QH-A65S-01	Astrocytoma	1.42043
TCGA-HT-A616-01	Astrocytoma	1.64703
TCGA-DU-A6S2-01	Oligodendroglioma	0.381034
TCGA-DB-A64V-01	Oligodendroglioma	0.903051
TCGA-TQ-A7RR-01	Astrocytoma	1.27629
TCGA-VM-A8CA-01	Astrocytoma	2.76591
TCGA-HW-7487-01	Oligodendroglioma	0.712949
TCGA-HW-7486-01	Oligodendroglioma	0.449132
TCGA-E1-A7YW-01	Astrocytoma	2.50427
TCGA-FG-5965-01	Astrocytoma	1.64825
TCGA-TQ-A7RV-01	Astrocytoma	0.723022
TCGA-HT-7481-01	Oligodendroglioma	0.464382
TCGA-S9-A6U8-01	Astrocytoma	1.21387
TCGA-HT-7884-01	Astrocytoma	0.639204
TCGA-FG-6689-01	Astrocytoma	1.64899
TCGA-HT-A615-01	Oligodendroglioma	0.706781
TCGA-HT-7603-01	Astrocytoma	1.4376
TCGA-HT-7474-01	Astrocytoma	1.08164
TCGA-P5-A5F2-01	Astrocytoma	1.383
TCGA-DB-A64L-01	Oligodendroglioma	0.799992
TCGA-HT-7858-01	Astrocytoma	1.18117
TCGA-HT-7610-01	Astrocytoma	0.599891
TCGA-HT-7478-01	Astrocytoma	2.38193
TCGA-E1-A7Z6-01	Astrocytoma	4.15026
TCGA-P5-A733-01	Astrocytoma	1.32414
TCGA-DU-A7TC-01	Astrocytoma	1.69453
TCGA-FG-5964-01	Oligodendroglioma	1.23259
TCGA-TM-A7CF-01	Astrocytoma	1.34254
TCGA-FG-A70Y-01	Astrocytoma	1.33576
TCGA-TQ-A7RK-01	Astrocytoma	0.848153
TCGA-HT-7611-01	Astrocytoma	2.82791
TCGA-HT-7877-01	Oligodendroglioma	0.316699
TCGA-QH-A6X9-01	Astrocytoma	0.40747
TCGA-TQ-A7RW-01	Astrocytoma	0.853391
TCGA-TM-A7CA-01	Astrocytoma	0.680226
TCGA-TM-A84L-01	Astrocytoma	2.98644
TCGA-DB-A4XC-01	Astrocytoma	1.14593
TCGA-HT-7605-01	Oligodendroglioma	0.462881
TCGA-TM-A7C4-01	Astrocytoma	1.89508
TCGA-DU-5849-01	Oligodendroglioma	0.972994
TCGA-S9-A7QY-01	Oligodendroglioma	0.496527
TCGA-DU-6399-01	Astrocytoma	1.53672
TCGA-QH-A6X5-01	Oligodendroglioma	0.342701
TCGA-TM-A84Q-01	Astrocytoma	2.22592
TCGA-E1-5319-01	Oligodendroglioma	0.48723
TCGA-HT-7472-01	Astrocytoma	1.04591
TCGA-HT-7676-01	Astrocytoma	1.29101
TCGA-HT-7476-01	Astrocytoma	2.41588
TCGA-S9-A6TU-01	Astrocytoma	2.03188
TCGA-R8-A6MK-01	Oligodendroglioma	0.838733
TCGA-QH-A65V-01	Oligodendroglioma	0.759355
TCGA-HT-7689-01	Astrocytoma	1.21335
TCGA-HW-7495-01	Oligodendroglioma	0.320252
TCGA-S9-A6TZ-01	Astrocytoma	2.15492
TCGA-E1-A7Z4-01	Astrocytoma	2.55613
TCGA-FG-8187-01	Oligodendroglioma	0.427573
TCGA-S9-A7QZ-01	Oligodendroglioma	0.381237
TCGA-DU-A5TR-01	Astrocytoma	4.8791
TCGA-TQ-A7RO-01	Oligodendroglioma	0.286061
TCGA-HT-7681-01	Oligodendroglioma	0.590033
TCGA-CS-6667-01	Astrocytoma	1.861
TCGA-HT-7473-01	Astrocytoma	3.27153
TCGA-DH-A7US-01	Oligodendroglioma	0.387423
TCGA-R8-A6MO-01	Oligodendroglioma	0.52227
TCGA-FG-A711-01	Astrocytoma	1.06092
TCGA-CS-4944-01	Astrocytoma	2.82627
TCGA-S9-A7R3-01	Astrocytoma	1.56261
TCGA-E1-5322-01	Astrocytoma	1.46585
TCGA-FG-A60J-01	Astrocytoma	2.42562
TCGA-DB-A64S-01	Astrocytoma	2.60832
TCGA-DU-A7TA-01	Astrocytoma	1.21196
TCGA-TQ-A7RI-01	Oligodendroglioma	0.500393
TCGA-S9-A7J1-01	Oligodendroglioma	0.401517
TCGA-P5-A5F0-01	Oligodendroglioma	0.723036
TCGA-TQ-A7RG-01	Oligodendroglioma	0.431199
TCGA-S9-A7R1-01	Oligodendroglioma	0.791173
TCGA-HT-7695-01	Oligodendroglioma	0.608144
TCGA-DB-A4XA-01	Oligodendroglioma	0.721307
TCGA-HW-A5KM-01	Astrocytoma	3.60373
TCGA-S9-A6U2-01	Oligodendroglioma	0.575036
TCGA-HT-A74J-01	Astrocytoma	1.82483
TCGA-DB-A64U-01	Oligodendroglioma	0.406555
TCGA-DU-A5TS-01	Astrocytoma	1.59734
TCGA-WY-A85A-01	Astrocytoma	0.843261
TCGA-E1-5318-01	Oligodendroglioma	0.690769
TCGA-DB-5278-01	Oligodendroglioma	0.41446
TCGA-HT-7485-01	Astrocytoma	1.3326
TCGA-P5-A5F1-01	Astrocytoma	5.57969
TCGA-FG-A6J1-01	Oligodendroglioma	0.947951
TCGA-FG-7641-01	Oligodendroglioma	0.319373
TCGA-DU-A6S3-01	Oligodendroglioma	0.765517
TCGA-HW-A5KL-01	Astrocytoma	1.18682
TCGA-VM-A8CE-01	Oligodendroglioma	0.520948
TCGA-WY-A859-01	Astrocytoma	1.10357
TCGA-CS-4938-01	Astrocytoma	3.12242
TCGA-TQ-A7RH-01	Astrocytoma	1.37779
TCGA-DU-6407-01	Astrocytoma	1.63234
TCGA-HT-7483-01	Astrocytoma	1.38833
TCGA-F6-A8O4-01	Astrocytoma	1.52409
TCGA-HT-A614-01	Astrocytoma	0.899387
TCGA-QH-A86X-01	Oligodendroglioma	0.444521
TCGA-WH-A86K-01	Astrocytoma	3.24858
TCGA-DU-A5TU-01	Astrocytoma	2.26442
TCGA-W9-A837-01	Oligodendroglioma	0.436777
TCGA-P5-A5EV-01	Astrocytoma	0.729135
TCGA-DB-A64Q-01	Oligodendroglioma	0.382831
TCGA-HT-7873-01	Astrocytoma	1.78991
TCGA-HW-8322-01	Oligodendroglioma	0.248223
TCGA-RY-A83X-01	Oligodendroglioma	0.473879
TCGA-HT-A74L-01	Oligodendroglioma	0.463041
TCGA-DU-5853-01	Astrocytoma	1.3299
TCGA-FG-A60K-01	Oligodendroglioma	0.412216
TCGA-RY-A845-01	Astrocytoma	0.61645
TCGA-RY-A847-01	Oligodendroglioma	0.470042
TCGA-S9-A6TY-01	Oligodendroglioma	0.340353
TCGA-FG-A710-01	Oligodendroglioma	0.698976
TCGA-FG-6691-01	Astrocytoma	1.25645
TCGA-DB-5279-01	Oligodendroglioma	0.543245
TCGA-DU-7008-01	Astrocytoma	1.06961
TCGA-HT-A5RB-01	Astrocytoma	0.98185
TCGA-HT-8108-01	Astrocytoma	0.689779
TCGA-P5-A77X-01	Oligodendroglioma	0.839068
TCGA-P5-A5EW-01	Astrocytoma	2.57241
TCGA-P5-A731-01	Astrocytoma	2.80031
TCGA-FG-7634-01	Oligodendroglioma	1.14095
TCGA-DU-8166-01	Astrocytoma	0.666397
TCGA-S9-A6U5-01	Oligodendroglioma	0.750547
TCGA-DB-A4X9-01	Astrocytoma	1.04794
TCGA-DU-7007-01	Astrocytoma	3.55251
TCGA-HT-8013-01	Astrocytoma	2.20102
TCGA-DU-7009-01	Oligodendroglioma	0.412749
TCGA-HT-7875-01	Oligodendroglioma	0.424297
TCGA-QH-A6CZ-01	Oligodendroglioma	0.413422
TCGA-HT-7608-01	Oligodendroglioma	0.799306
TCGA-DB-A4XH-01	Oligodendroglioma	0.742205
TCGA-DU-7306-01	Astrocytoma	2.99733
TCGA-P5-A735-01	Astrocytoma	1.09313
TCGA-QH-A6X3-01	Astrocytoma	1.20511
TCGA-S9-A6WH-01	Oligodendroglioma	0.441248
TCGA-HW-7490-01	Astrocytoma	2.1015
TCGA-DU-A6S6-01	Oligodendroglioma	0.475041
TCGA-HT-7880-01	Astrocytoma	0.911948
TCGA-DU-5872-01	Astrocytoma	2.89134
TCGA-DB-A75M-01	Astrocytoma	2.52467
TCGA-TM-A84T-01	Astrocytoma	1.08138
TCGA-DB-5280-01	Astrocytoma	1.75418
TCGA-WY-A85D-01	Astrocytoma	2.06802
TCGA-WY-A85B-01	Astrocytoma	1.19223
TCGA-WY-A85C-01	Astrocytoma	1.88407
TCGA-TQ-A7RN-01	Oligodendroglioma	0.626956
TCGA-FG-A4MT-01	Astrocytoma	1.44457
TCGA-DU-6395-01	Astrocytoma	2.32971
TCGA-S9-A6WE-01	Oligodendroglioma	0.375162
TCGA-RY-A83Y-01	Oligodendroglioma	0.690112
TCGA-HT-8012-01	Oligodendroglioma	0.331831
TCGA-VM-A8CH-01	Astrocytoma	1.40771
TCGA-DU-7301-01	Astrocytoma	4.25765
TCGA-TM-A7C5-01	Oligodendroglioma	0.652141
TCGA-HT-7480-01	Oligodendroglioma	0.394922
TCGA-S9-A6UB-01	Oligodendroglioma	0.445826
TCGA-HT-7692-01	Oligodendroglioma	0.976717
TCGA-QH-A65Z-01	Oligodendroglioma	0.743177
TCGA-FG-A4MX-01	Astrocytoma	4.30573
TCGA-DU-5871-01	Astrocytoma	2.12541
TCGA-TQ-A7RQ-01	Oligodendroglioma	0.356941
TCGA-DU-8164-01	Oligodendroglioma	0.49059
TCGA-TQ-A8XE-01	Astrocytoma	0.646941
TCGA-F6-A8O3-01	Oligodendroglioma	0.717598
TCGA-DU-6400-01	Oligodendroglioma	0.956277
TCGA-P5-A737-01	Oligodendroglioma	0.64044
TCGA-DH-A66F-01	Oligodendroglioma	0.782958
TCGA-HT-7606-01	Astrocytoma	0.615883
TCGA-HT-7693-01	Astrocytoma	4.52702
TCGA-HW-7491-01	Oligodendroglioma	0.480345
TCGA-DU-7294-01	Oligodendroglioma	0.333068
TCGA-FG-A4MY-01	Astrocytoma	2.67821
TCGA-TQ-A7RU-01	Oligodendroglioma	0.56444
TCGA-HT-7604-01	Astrocytoma	1.0622
TCGA-FG-A6IZ-01	Oligodendroglioma	1.43371
TCGA-DU-5874-01	Oligodendroglioma	1.0634
TCGA-DB-A64R-01	Oligodendroglioma	0.358057
TCGA-EZ-7264-01	Oligodendroglioma	0.350504
TCGA-WY-A85E-01	Astrocytoma	0.726239
TCGA-CS-6668-01	Oligodendroglioma	0.229816
TCGA-IK-7675-01	Astrocytoma	2.1589
